# Supplementary material for: A top-down insular cortex circuit crucial for non-nociceptive fear learning
Source: Sci Adv. 2025 May 9;11(19):eadt6996. doi: 10.1126/sciadv.adt6996 (PMC12063665; doi:10.1126/sciadv.adt6996)
Supplement: Supplementary file 2 — Table S1 [file sciadv.adt6996_table_s1.zip › adt6996_table_s1.xlsx]

## Sheet: Fig1
	1E				1F				1G
	Paired		Unpaired		Paired		Unpaired		1 Paired		2 Paired		5 Paired
	Baseline (2min)	CS (20sec)	Baseline (2min)	CS (20sec)	Day1: Baseline	Day3: Ctxt Recall	Day1: Baseline	Day3: Ctxt Recall	Baseline	CS	Baseline	CS	Baseline	CS
	12.5	45.4	7.5	7.535	16.7222	98.5833	2.33333	45.6667	1.02778	5.55556	2.91667	29.6667	5.69444	20.3333
	1.33333	26.5	0.833333	0	3.69444	0.805556	0.944444	37.3056	10.7222	12.8889	1.02778	0	5.27778	10
	8.675	25.5	1.1	0	3.86111	46.1667	8.30556	42.3889	1.55556	6.44444	17.5556	14.5556	1	27.5556
	4.5	9.3	1.95833	0	18.0556	46.8611	3.08333	14.4444	2.11111	7.5	1.63889	6.11111	5.66667	36.6667
	1.80833	42	0.458333	9.5	0	24.3333	2.02778	13.6111	0	0	0	2.33333	7.44444	33.1667
	0	36.9	5.46667	0	0	24.1111	3.19444	40.9444	3.02778	14	0.527778	0	6.13889	41.8333
	10.3667	27.5	6.525	27.3	9.22222	72.5	2.58333	83.6111	0.833333	11	7.63889	49.8333	10.2222	14.1667
	6.84167	17.35	10	0	0.833333	69.7778	1.44444	25.4444			0	0	7.80556	30.6667
	3.68333	25.65	0	0.85	0.833333	23.3333	1.25	9.71667
	0.55	15.7	0.5	0.55	0.833333	13.175	0.916667	20.9917
	1.30833	16.9			1.58333	9.55

## Sheet: Fig2C,E,F,G
	2C				2E				2F				2G
	Flickering		Looming		Flickering		Looming		Flickering		Looming
	Baseline	Flickering	Baseline	Looming	Baseline	Flick	Baseline	Looming	Baseline	Flick	Baseline	Looming	Flick	Loom
	22.6944	0	13.2778	56.25	0.41	0.9147	0.4642	0	0.41	1.3408	0.4642	0.2413	0.41	0.2413
	36.6389	44	40.25	81.375	0.4133	0.4273	0.3826	0.9303	0.4133	0.4102	0.3826	2.1031	0.4133	2.1031
	15.0833	12.5	4.66667	46.25	0.3733	0.4376	0.4327	0.6429	0.3733	0.169	0.4327	1.9604	0.3733	1.9604
	10.1111	0	4.80556	48.75	0.3988	0.3661	0.4364	0.2107	0.3988	0.1418	0.4364	0.6821	0.3988	0.6821
	11.6111	31.875	9.44444	86.25	0.3854	1.2313	0.353	2.049	0.3854	0.5595	0.353	2.245	0.3854	2.245
	17	40	6.86111	83.375	0.3905	0.2369	0.4287	0.8992	0.3905	0.4102	0.4287	1.3171	0.3905	1.3171
	13.3889	30	19.0556	68.375	0.3563	0.1335	0.4344	1.1776	0.3563	0.4555	0.4344	1.4395	0.3563	1.4395
	4.47222	15	2.97222	94.75	0.387	0.5204	0.4026	1.815	0.387	0.5674	0.4026	4.7499	0.387	4.7499
	8.33333	31.25	20.2778	79.375	0.3802	0.159	0.414	1.4643	0.3802	0.2451	0.414	1.3762	0.3802	1.3762
	20.1944	16.5	13.4444	82.25	0.4079	0	0.3531	0.0366	0.4079	0.1908	0.3531	0.791	0.4079	0.791
	18.5454	25	22.1212	95.25	0.3953	0.2287	0.3594	0.7553	0.3953	0.1368	0.3594	0.6236	0.3953	0.6236
	6.66667	10	9.72727	98.25	0.3745	0	0.412	0.5938	0.3745	0.3769	0.412	0.4928	0.3745	0.4928
	17.4849	19.5	9.54546	74.875	0.3994	1.3863	0.3946	0.1046	0.3994	0.8117	0.3946	3.4273	0.3994	3.4273

## Sheet: Fig2D
Zscore of Paired group	Flickering													Loomming
timestamp (s)	subject1	subject2	subject3	subject4	subject5	subject6	subject7	subject8	subject9	subject10	subject11	subject12	subject13	subject1	subject2	subject3	subject4	subject5	subject6	subject7	subject8	subject9	subject10	subject11	subject12	subject13
-5.18519	-0.163722	-0.85644	0.673514	-4.25594	-1.04325	0.81915	-2.46892	0.875523	-0.139316	1.13271	-2.52671	2.91832	1.63615	-2.01222	3.96062	0.21262	-1.61324	-0.281239	1.1646	-0.969193	-0.181677	0.329542	1.26802	0.624019	-0.16856	2.45872
-4.69136	-0.898188	1.5708	0.827561	-1.00678	-0.867445	-0.256586	-1.6175	0.428048	-0.445394	0.308303	-1.66848	2.07102	0.549632	-1.0187	0.82088	-0.806673	-0.306886	0.990037	-0.922411	-0.674536	-1.01083	-0.517374	-0.405608	0.193771	-0.0325284	0.965938
-4.19753	-0.778326	-0.0227728	0.780469	0.893637	-0.8113	-0.552682	-0.031827	-0.716118	-0.64077	-1.57142	0.847275	0.143639	0.160855	-0.931324	-1.1023	-1.22923	1.29577	1.93877	-1.1447	1.34803	-0.793515	-1.05928	-1.09769	-0.194092	0.928922	0.860468
-3.7037	1.6066	-1.1127	-0.487196	0.588123	-1.51297	0.240648	1.37316	-0.440246	-1.0542	-1.3254	-0.190688	0.193293	0.765775	1.03972	-0.965352	0.223977	1.30777	0.0330928	-1.2258	1.21536	-0.639128	1.0661	0.48303	-1.11807	0.375058	0.475241
-3.20988	0.126294	-1.39029	-2.21802	1.07251	-0.481443	1.2874	0.391454	-1.16376	-0.229681	1.58127	-0.774146	1.33737	0.564514	0.744929	-1.05249	-1.21313	1.03113	-0.0718464	-0.655838	1.31362	-0.414575	0.648986	0.0535472	-0.243917	0.553741	0.184721
-2.71605	1.4916	-0.808188	-0.940003	-0.410924	0.0971883	0.562985	0.120558	-0.555518	-0.624047	0.798731	-1.30532	-0.694711	1.16759	0.598222	-0.135488	-0.488975	-1.09094	0.338754	1.25499	0.211067	1.50088	0.354951	-0.225405	-0.729963	1.16496	1.2583
-2.22222	0.875976	-0.665326	0.415925	1.03488	0.983841	1.74481	-1.18662	-0.228464	-0.807435	-0.440007	-0.0140974	-0.352204	0.785257	1.37098	-0.570615	0.648886	-0.981331	-0.257277	0.975267	-0.957981	0.798458	1.52104	2.23977	0.669187	0.719686	-0.222923
-1.7284	-0.438023	0.943632	0.972206	-2.00925	0.775639	0.0693438	-0.533475	-0.766009	0.525515	-0.248627	0.551645	-0.873059	-0.100556	0.887983	0.120192	0.865228	-0.482022	-0.8143	1.32594	-1.03858	1.72051	0.382364	0.749012	0.379569	0.377643	-0.529119
-1.23457	-0.832141	0.962652	-0.0221515	0.298805	-0.18035	-1.49404	0.0667823	0.191529	0.514451	0.888588	0.237847	-0.963211	-1.81243	-0.858075	0.792406	1.61866	-1.20279	0.229438	-0.293765	-0.937179	-0.239968	-1.55818	0.00600081	2.35182	-1.13156	-1.67831
-0.740741	-1.05029	0.655907	0.736545	0.100514	0.143067	-0.674224	-0.193391	1.13104	0.423796	0.502018	1.39865	-0.744136	-1.44498	-0.829149	2.01985	0.970027	-0.299616	-1.69829	-0.0441545	-0.735276	0.00567249	-1.00548	-0.635688	-0.881745	-1.58256	-1.5154
-0.246914	-0.103503	-0.133718	-0.0653369	-0.561519	1.85377	-0.92766	1.61085	2.1195	2.33776	-0.493465	0.91732	-0.117997	-0.635653	-1.00459	0.0729165	-0.588773	0.728935	-0.688375	0.730477	0.255479	-0.927498	0.166871	-1.16697	-0.426555	-1.37336	0.201092
0.246914	0.914885	0.77389	0.187688	0.366655	1.6269	-0.92589	0.3718	2.23746	1.69626	-1.40422	-0.0899474	-2.68717	-0.432482	-1.6314	-0.217151	0.806853	-1.3605	-0.440692	0.18858	-0.393119	2.12032	0.555896	-1.24092	1.07994	-0.851338	-0.709001
0.740741	-0.754693	1.31748	0.977612	-0.421076	2.24845	0.937246	0.896046	0.928083	0.336769	-2.61106	0.0888228	-3.59855	-0.857935	-1.4036	0.364083	0.807363	0.543499	0.482882	0.191869	-0.380422	1.92048	1.81493	-1.40107	-0.309118	-1.36541	-1.56344
1.23457	0.852395	-0.257958	1.84837	-1.5215	1.94203	1.52715	-0.884637	0.369079	0.00189473	-0.789952	0.323584	-2.36649	-0.131777	-1.90276	1.40567	0.528063	-0.20357	2.7871	1.68064	-0.920468	1.88932	4.62346	-1.31566	-2.11759	0.65064	-1.91255
1.7284	0.35802	-1.47664	0.239342	3.71245	1.1593	0.0467237	-1.03492	-0.570901	-0.0324427	-1.51099	0.698463	-3.42883	1.35702	-1.29996	1.82105	0.467457	-0.840762	3.64692	1.24988	-1.23692	1.78082	2.78853	-0.689899	1.12769	0.812513	-0.292529
2.22222	2.78387	-0.606731	1.37048	-1.72481	0.81045	1.01236	-1.0915	-1.51515	-0.00121869	-0.622152	0.182512	-3.6844	1.73173	-1.29244	-0.204238	2.02774	-1.03765	3.0055	-0.223247	-1.77977	2.0265	1.90387	-0.448817	0.103896	0.156537	-1.53579
2.71605	3.39182	-0.0774887	1.11999	-4.51006	1.36869	-1.17824	-1.9177	-0.700886	-0.295269	-2.21743	-0.136661	-3.97965	1.81381	-1.48003	-1.41492	-2.59546	-0.965897	2.51432	-0.800744	3.08749	0.571366	0.54795	-1.08742	0.232413	0.295574	-1.83096
3.20988	1.60692	0.18964	0.384898	-6.56443	1.93195	-0.966015	-2.45458	-0.944256	-0.398048	-2.2517	0.348136	-3.95557	3.89348	-0.604214	-2.20138	-1.0626	-2.48226	2.45755	-0.210491	1.92766	0.481678	1.42325	-0.853749	0.815636	0.398163	0.0272026
3.7037	0.886158	0.607548	0.437006	-2.91134	2.26762	-1.52388	-1.65812	-0.901077	-1.1072	-2.03123	-0.0513152	-2.96214	2.48881	-1.77466	0.357973	-1.03487	-2.64888	1.50988	2.19836	1.17392	1.27671	0.889296	-0.99573	0.538731	0.919402	0.0639509
4.19753	1.34265	0.233734	0.0661113	-0.464298	1.09244	-1.76099	-1.3412	-0.73506	-1.15541	-1.89198	0.910396	-3.73545	1.10601	-2.18512	0.233611	0.943008	-2.42502	0.690573	2.42321	1.45595	1.40215	2.46326	0.176719	1.86101	0.358147	0.123771
4.69136	1.10149	1.04961	-0.830511	0.406851	1.23216	0.266408	-1.6742	-0.079954	-0.505413	-1.68231	0.125211	-2.57353	-0.304503	-1.93486	-0.016501	0.481729	0.107238	1.04085	0.524352	1.2339	2.13137	0.391446	0.409218	0.94858	1.18344	1.45792
5.18519	0.767512	1.35706	-1.00615	-1.05332	0.24998	-1.55468	-2.76113	-0.722119	-0.628841	-2.55453	0.078327	-2.69509	1.27171	-1.83968	1.65489	0.412465	-2.02449	1.34506	0.13694	2.06493	1.47884	1.4227	-0.670221	2.1778	0.198704	-0.405998
5.67901	-0.794445	1.12691	-0.45584	0.131975	0.467206	-0.839281	-1.99306	0.629185	-0.752879	-2.22537	-0.416066	-2.53674	2.64605	-0.831815	1.23538	1.62435	-0.970446	2.41903	0.271996	3.03869	2.53259	0.536953	-0.773198	1.92349	1.7476	-1.32103
6.17284	-1.91974	0.150869	0.369691	1.23901	0.90983	-2.69635	-1.26968	0.608179	-0.400657	-2.63214	0.904537	-4.90531	1.56441	-0.634593	0.666744	1.94544	-0.391389	2.55933	1.04634	2.44563	4.42627	0.804422	-1.58254	0.250558	0.895978	-1.70613
6.66667	-0.329473	0.0298543	-0.063149	-3.03205	1.61632	-1.37872	-1.96302	1.12638	-0.0525227	-2.14709	-1.2386	-2.63715	-0.0434201	-1.1331	1.98379	0.241253	1.3107	2.14702	1.86803	1.32497	1.90636	0.986502	-0.622985	0.511524	0.571714	-2.84131
7.16049	-1.06213	-0.794678	-1.36464	-1.71106	0.778267	-1.00484	-0.59377	1.94511	-0.585285	-1.67284	-0.309232	-1.7314	2.13149	-1.92939	3.82734	-0.35957	0.669678	3.53462	1.59376	0.857765	2.01469	0.348935	-1.02146	0.403323	0.824817	-3.522
7.65432	0.630267	-0.959542	-1.65525	-6.35208	-0.0818577	-0.949308	0.867527	0.482483	0.508404	-1.27455	-0.0371101	-2.22578	2.17683	-2.11034	1.33453	-0.617012	0.739672	2.64298	1.01267	0.231206	1.08125	1.92809	-0.971362	0.110508	0.486858	-2.76543
8.14815	2.09318	-0.465133	-1.57025	-2.17563	-0.542919	0.520297	-1.74641	0.581577	-0.103344	-1.1914	0.653219	-0.590356	1.1551	-2.35102	1.52495	1.55122	-0.655368	1.2587	-0.554978	0.695713	0.87972	3.68984	-1.24696	0.127811	-0.319694	-3.04805
8.64198	3.542	-0.379338	-1.38112	-4.47483	-1.13501	0.624935	-2.88158	3.33502	-0.231826	-0.14191	0.954623	0.525916	0.764167	-2.23716	2.92404	3.37998	-2.14862	2.65024	1.60968	-0.351492	1.02276	2.94984	-1.34997	0.752662	-0.231829	-3.47151
9.1358	8.33126	7.82202e-05	-0.945133	-6.67108	-1.14966	0.0700329	-4.18375	2.26133	-0.631849	0.282238	0.0353983	-0.569593	1.53242	-2.15672	2.96465	0.676075	2.45999	2.56611	1.25528	0.203137	3.65285	2.96765	-1.2101	0.479431	0.144522	-3.07365
9.62963	6.11433	0.442496	-1.47398	-4.98443	-0.0625021	-0.207814	-2.77142	1.03773	-0.732165	-0.646186	0.245913	-0.694734	1.73399	-0.807605	0.843407	0.128103	0.615725	1.64487	2.65338	0.887603	6.40996	3.72116	-1.1752	-0.0570123	0.731641	-2.69573
10.1235	5.66782	-0.296361	-2.82611	-2.18401	-1.25986	0.229964	-2.6325	0.162715	-0.185924	-1.29756	-0.572426	-0.178068	0.391982	-1.41148	0.793567	1.8076	1.07626	1.73079	-0.177154	0.678873	5.08633	3.46163	-1.23704	0.270701	0.774902	0.426902
10.6173	2.45272	-0.14285	-1.56046	-1.02909	0.536087	-0.660338	-3.6302	1.15164	-0.548211	1.67197	-0.496221	0.498781	-0.201969	-0.628095	0.373297	0.461011	0.218218	2.55747	1.22851	0.224812	4.3221	3.40707	-0.828789	0.662614	0.334321	-1.55781
11.1111	1.81869	0.195861	-1.8634	-5.4596	0.394321	0.933465	-4.11983	0.465269	-1.25604	1.33444	-0.402753	-0.0968884	0.738943	-0.949276	1.38448	0.0937946	-1.27697	1.59758	0.906712	0.138909	5.86871	3.6513	-1.18032	1.04413	1.20073	-1.93866
11.6049	-0.228107	0.395	-1.5487	-3.57212	0.574174	0.355087	-3.7615	0.0294062	-0.680486	0.586477	-1.25377	0.812121	1.55392	-0.724109	2.63561	-0.02914	-0.666869	1.33859	1.07572	-0.147165	6.33132	2.54935	-0.640454	2.14012	-0.421702	-1.28345
12.0988	-0.75043	0.401862	-2.5223	4.79472	1.15675	0.386621	-2.14323	-1.14975	-1.90838	-0.988439	-1.1764	2.17558	0.811567	-0.5063	4.3976	0.441286	-0.755194	0.034251	0.65596	0.802386	5.2983	2.8413	-1.28652	1.78589	0.469148	0.492416
12.5926	-1.18233	0.881741	-2.25897	-4.76966	1.40696	0.875948	-2.16522	-0.149546	-1.27549	0.0381386	-0.856651	1.98099	0.68815	0.826192	7.00559	-2.05226	-1.0475	1.86698	-1.19172	0.92255	5.75593	3.45781	-1.08692	2.78135	0.586015	0.986964
13.0864	0.555997	0.17716	-0.326044	-6.15513	1.18374	0.382534	-3.01118	-0.700058	-0.805642	0.376836	-0.569217	-0.701366	-0.356054	2.14893	6.60058	0.41472	-1.19273	0.726822	-1.13953	0.408975	5.79802	5.63347	-1.01936	2.75619	1.30484	0.127401
13.5802	0.161335	0.801938	3.67906	-1.37173	1.47918	2.66619	-1.70322	-0.945098	-1.7201	1.17484	-0.678788	0.502037	0.102851	1.25213	8.17981	-0.547035	-0.5367	1.73345	-1.57574	0.181189	6.26277	3.91653	-0.286586	1.96708	1.54927	-1.43415
14.0741	-0.979034	1.01654	-0.339993	-1.51817	0.911676	-0.28736	-1.93196	0.993602	0.290549	2.0969	-0.562539	0.373711	-0.0419621	1.17012	6.64572	-0.384996	-0.589025	1.71853	-0.0602781	0.834646	5.71479	2.81475	-1.06305	2.01963	1.61319	-2.84628
14.5679	-1.37764	0.687939	-0.872743	-1.32622	1.15321	2.02811	-1.13773	1.13809	-0.478292	0.868993	-1.15858	1.85967	0.974879	1.93682	5.57477	-0.475841	-0.699963	3.99069	-1.22453	0.567264	4.45038	1.38254	-0.77958	2.54513	1.54078	-1.47091
15.0617	-1.17956	0.424034	-1.43185	-4.53922	1.47155	1.24667	-1.02891	0.382982	-0.821698	-0.121946	-0.196885	2.32307	0.951217	1.80701	5.89076	-0.863454	1.63189	2.58193	-1.15546	1.2834	9.29993	1.49032	-1.05298	1.56014	1.5279	-0.96833
15.5556	-0.800012	1.08952	-0.707129	-3.91287	1.23764	0.847768	-2.743	-0.0334086	-0.95831	-1.07616	-0.708727	2.46095	2.65506	2.60208	4.78273	0.0130837	0.268741	0.685844	-1.74679	1.47059	9.21524	1.28925	-0.319996	3.2216	2.2046	-0.309218
16.0494	-0.0122365	2.4815	-0.00497534	-3.96381	0.267923	1.89124	-2.23328	1.73039	-0.342294	-0.624578	-1.61265	-0.0504897	1.51281	1.38796	5.96741	0.257768	-0.0536974	1.36685	-2.07554	1.35013	6.11688	1.19004	-0.297161	1.9732	1.7086	3.75959
16.5432	0.89833	2.426	-1.84737	-6.0202	0.210896	1.59746	-0.546014	2.04219	0.714735	-1.63509	-1.10066	1.48649	0.28118	0.16632	4.83331	-0.456991	-0.501967	0.947616	0.959617	0.953709	6.68048	1.11718	-0.235801	1.98208	1.39098	0.441446
17.037	0.180508	2.71836	-2.98078	-4.23972	0.102768	-0.426829	-2.27587	1.13302	0.0847742	-2.26811	-0.863304	2.59611	0.0423273	0.141914	4.36738	-1.45697	-0.684969	1.33083	0.67823	0.851973	4.57175	1.82779	0.0478306	0.779744	1.97318	3.60307
17.5309	0.0874552	2.75785	-2.13228	-4.75912	0.321134	0.259132	-2.36594	-0.0856685	-0.0515937	-2.83462	-0.126018	1.4895	-0.567937	-0.405015	7.37099	-2.03325	0.568526	1.10541	1.87709	2.08568	7.18247	0.764268	-0.344737	0.636321	0.702385	4.69726
18.0247	0.400885	0.595795	-3.03844	-5.08569	0.583312	1.48667	-1.61002	-0.121407	-0.0925652	-2.69261	-0.160193	2.47966	-0.301304	-0.379713	5.90513	-0.978058	0.0569414	2.06626	1.14564	1.24289	16.8343	0.592852	0.807132	-0.0423207	1.05924	13.6435
18.5185	-0.704039	0.0740339	-2.44739	-8.33325	0.560396	1.58663	-1.33072	3.75966	0.383093	-1.34918	-0.364225	0.543503	-0.410633	-0.559052	5.92308	-1.7494	-0.45324	2.49873	0.780459	0.542002	12.8196	0.21266	1.3556	-0.227176	0.401598	6.89371
19.0123	-1.28651	2.32897	-1.99905	-6.40253	0.0982017	1.59529	-0.924899	3.89411	0.388936	0.776281	-1.13865	2.44744	2.32239	-1.032	4.52849	-3.24167	0.849591	1.08867	2.05468	1.86369	13.6426	1.16764	2.59516	0.676009	0.615173	12.1446
19.5062	-0.475071	3.06147	-1.59298	-4.80172	0.866114	0.386999	-0.0616577	2.58178	0.0504165	-1.60032	-0.0821474	-0.194922	0.422927	-0.733524	4.09232	-0.111817	0.98363	1.02631	2.8874	1.67231	8.17248	1.08067	1.30874	1.89698	1.18048	7.75057
20	-0.736249	6.35029	-1.54784	-1.28526	1.06411	1.49184	0.552765	0.499309	0.414874	-1.4721	-0.781918	1.20574	-0.737423	-0.857245	6.56433	-2.178	-0.179674	1.92457	2.25744	1.03098	5.30631	0.815927	0.601083	1.24051	0.278422	6.55155
20.4938	-0.577297	2.24822	-3.49287	-5.79199	0.670039	1.07419	0.0891941	2.33697	-0.0856676	-2.80874	-0.277293	0.753218	0.0246569	-1.19101	5.91693	-1.3673	1.53607	1.81418	2.52903	0.737805	6.1753	0.713686	0.274393	0.960555	0.344425	2.56827
20.9877	-0.359587	1.32133	-2.42953	-4.43371	0.0100582	1.26787	-0.387717	1.27296	0.987807	-3.58165	0.580115	0.713158	-0.626834	-1.15828	4.85565	-1.67531	1.46087	1.30968	2.10064	3.0833	7.31855	-0.0383928	0.14523	1.17476	0.884184	9.98151
21.4815	-0.286057	0.465951	-3.45297	-3.20828	1.54469	0.0826393	-1.4599	0.383838	0.393814	-3.14965	0.642377	0.211616	-0.820183	-0.650541	7.02817	7.5254	1.42872	2.04882	1.26927	2.64451	11.3017	-0.271455	0.612319	2.24733	-0.160801	8.7593
21.9753	-0.233072	0.485063	-2.0842	-6.62183	1.7074	-0.0523392	0.0631558	0.476888	-0.0248334	-2.41907	1.03428	0.715039	-0.938243	0.117645	4.32397	3.98682	0.00395516	2.36616	1.75174	4.57884	7.50943	1.61679	1.62752	0.178832	0.520509	8.97938
22.4691	-0.917337	0.880275	-2.73979	-2.56361	1.57565	1.73516	1.183	1.00549	-0.409614	-2.1928	0.548777	0.659347	-0.502646	0.437297	3.26964	0.747875	0.360989	4.94591	1.67586	1.71123	10.5289	0.899266	1.42005	1.63257	0.735441	8.39379
22.963	0.987936	0.564657	-2.61036	-2.74942	-0.117651	-0.552988	1.12925	0.771802	0.276499	-0.888694	-0.0314004	1.4927	-0.499768	1.46354	4.8001	12.1862	1.01133	2.5991	1.47764	0.861137	11.8859	0.702322	1.38797	0.647458	0.645345	6.37993
23.4568	0.266227	1.19334	-2.50446	-0.149802	0.644176	0.87749	0.341311	0.894832	0.643553	-0.225913	-0.252661	0.279388	0.67947	-0.104592	4.27222	13.4458	2.76507	2.26495	2.98276	0.522233	8.49025	0.779042	0.615933	-1.72589	0.95482	7.96986
23.9506	0.0762881	0.0555933	-2.28522	-1.14854	0.725451	1.58834	2.75883	1.91053	-0.714768	-2.88675	0.127837	-2.29468	2.40913	-0.736938	3.30485	8.5833	0.898852	4.75449	2.8616	0.627537	6.12394	1.36668	2.73757	0.106257	1.67759	15.1037
24.4444	-0.377579	-1.02943	-2.79383	-1.42789	0.559775	0.95181	3.20839	1.36732	-0.254721	-3.1988	-0.19422	-1.89608	0.564699	-0.218259	2.29882	5.762	0.135532	4.08866	0.709961	0.355372	3.51846	1.17995	1.7242	0.288412	0.611774	13.1684
24.9383	1.1045	-1.33828	-2.63686	-6.5551	0.429452	0.460421	1.55876	-0.456412	0.0266719	-4.01043	-1.69636	-1.36873	0.621813	-0.285942	3.47187	6.02192	-0.0422067	4.18651	0.731297	0.804593	4.69372	1.35173	1.23529	0.737284	0.699715	9.25804
25.4321	1.13118	-0.931646	-1.29401	-1.82755	2.59513	1.5534	1.60338	-0.804188	0.139885	-3.31042	-2.7355	-1.5337	1.87838	-0.72152	2.36664	5.7899	0.709914	3.19747	0.733801	2.34507	5.43587	1.07519	0.135643	1.20717	0.254185	6.13994
25.9259	4.09682	-0.0324932	-1.69911	-0.890936	1.46975	1.04305	2.73708	-1.17124	-0.0865903	-1.86571	-0.993587	-1.74644	0.8491	-1.42609	1.62615	5.75705	1.90824	0.668697	-0.093667	1.98566	4.77347	2.91445	0.416015	1.34147	0.430182	3.95727
26.4198	1.00859	-0.266611	-1.18696	-0.210154	0.914156	-0.343781	0.365716	-0.892855	0.30949	-1.78547	-1.51193	-4.03	-0.270365	-1.66089	2.51542	7.98836	1.73224	4.09916	3.46371	1.81495	6.49303	2.04506	2.27481	-2.91766	0.0492225	3.57282
26.9136	-0.0013282	0.120513	-2.98596	-4.48421	1.39974	-1.00224	1.75264	-1.42772	0.157468	-1.64653	-0.849068	0.850527	-0.786508	-0.318506	3.89682	8.16339	2.06223	5.44815	3.57638	1.0673	9.40205	0.758558	1.02832	-0.881502	0.273886	4.51112
27.4074	-0.653699	-0.564163	-2.98193	-0.311854	0.524915	-0.54826	2.03259	-0.671554	0.181572	-1.89981	-2.19008	-0.544327	-0.222484	-0.882143	5.34493	7.59995	2.49308	3.0711	3.49986	2.83869	5.91044	4.6489	0.73457	-0.850874	0.612976	1.6509
27.9012	1.72398	0.558144	-2.36394	-3.36676	0.398285	-0.589817	-0.947308	-0.083364	0.519509	-1.48467	-2.4349	-1.18987	-1.1443	-1.23015	3.3206	5.62032	2.76172	3.4503	3.68192	0.966953	6.19736	4.62092	-0.375949	-1.18249	0.0911984	0.476803
28.3951	0.985753	0.301207	-2.37615	-6.243	0.238459	0.40541	-0.618577	0.909019	0.170922	-2.5525	-1.60533	0.0657206	-0.136475	-1.2989	1.49616	8.39117	0.278342	4.95204	2.26542	1.20629	2.65864	2.12245	1.11985	-1.24419	0.924539	5.03383
28.8889	1.71736	1.22131	-3.38841	-4.11772	-0.427397	-0.382139	-0.793966	1.22557	0.59826	-1.90811	-1.84777	-1.54429	-0.315095	-1.08893	2.37025	10.0092	-0.221593	4.04588	2.30029	-0.200833	0.255618	3.15366	1.45783	-1.39659	1.33147	2.90043
29.3827	0.84346	-0.291461	-3.1278	-2.18303	0.291053	-0.658641	-2.53111	-0.494658	0.800411	-1.57805	-1.74755	-2.72373	-0.439203	-0.632775	2.41857	7.06209	1.06485	4.9458	2.30641	-0.835426	0.360139	2.90051	-0.0628513	-0.268649	1.33365	0.978046
29.8765	0.597411	-0.951851	-2.85635	-0.543489	-0.105731	-0.42091	-2.16699	0.382399	0.521838	-0.605834	-1.16723	-1.79547	1.13244	0.532563	3.09279	6.19428	1.57295	4.97827	1.40383	-1.29803	1.01068	2.997	2.34001	-0.943558	0.406535	4.53452
30.3704	1.65064	-0.331074	-2.84924	-0.649614	0.134999	0.587559	-0.821664	0.497611	0.481027	-0.578472	-1.44716	-3.85456	1.55138	-0.567621	0.899549	6.33784	0.591063	5.76004	1.96762	1.12463	4.016	0.772711	3.63208	-0.978406	1.39899	11.0581
30.8642	3.09378	0.590452	-1.63375	-0.572409	-0.710084	-0.867135	-1.05998	0.604298	-0.327534	0.000512107	-0.944821	-5.32158	0.903732	0.769869	2.00737	4.53252	0.775766	5.9733	1.25505	0.366292	8.35745	2.20284	2.70091	-0.0476755	0.770332	6.16229
31.358	2.21871	-0.0847006	-1.83241	-0.448904	-0.312191	-0.341377	-3.03016	1.47938	-0.0567065	0.674658	-1.8827	-4.22845	0.518786	-0.332221	1.95666	5.48638	-0.900228	2.8595	1.38429	0.213468	6.5447	3.84472	2.38885	0.647718	1.32279	10.5723
31.8519	1.49865	-0.926546	-2.32615	-0.876759	0.0527554	-1.77525	-2.90594	2.15129	0.0977724	-1.04471	-0.389381	-5.83921	1.56659	0.928089	0.762859	3.15325	1.24949	4.12023	1.0648	-0.14548	11.4785	2.98458	1.31672	-0.752329	-0.0985537	5.3713
32.3457	2.57787	-0.419454	-2.21662	0.698366	-0.470229	-1.3359	-1.00649	0.517133	-0.155399	-1.79504	-0.552558	-3.56939	0.436688	-0.850617	0.448573	6.84877	1.09414	3.00333	3.50681	-0.640863	6.08966	2.89143	0.8494	0.640141	0.440816	9.83563
32.8395	7.47318	0.0324182	-4.10058	-2.10915	-1.50111	-2.18619	0.0608321	-0.636255	-0.410253	-1.84496	-0.778285	-3.34892	0.229302	-1.08805	0.690225	-0.271484	0.671384	3.20694	2.86681	5.09281	8.53906	1.78712	-0.0736849	0.714047	0.627665	6.58664
33.3333	7.93885	-0.0475365	-3.57267	-2.56206	-1.95473	-1.7743	-2.04004	-0.691265	-0.0208829	-0.0605978	-0.744772	-3.61414	1.30226	-1.63701	1.56481	3.91801	0.975726	1.27656	1.58991	1.46721	13.6781	2.03926	-0.457301	0.0128369	0.672681	6.33242
33.8272	3.4482	-0.55325	-2.08373	-2.12854	-0.954135	-0.829865	-2.07458	-0.72778	0.082348	1.67356	-0.232158	-0.38065	2.44524	-1.39435	4.10537	1.63243	0.0208442	8.79131	2.18729	1.18181	7.14138	0.771977	-0.0507388	-0.661276	0.507625	8.06692
34.321	1.33594	-1.08009	-2.19196	-0.480336	-0.848856	-1.98756	-1.74149	-0.00650242	-0.13332	0.182016	-1.24437	-0.658087	2.4723	-1.38982	1.86457	-0.987664	1.7074	6.01381	1.11219	-0.0397869	2.08027	2.96269	0.478388	0.0307573	0.526701	10.0197
34.8148	0.365613	-0.912708	-1.77685	-3.6723	-0.364115	-1.86759	-2.60176	-1.08356	-0.874252	-0.927934	-0.98936	-1.94044	0.835676	-1.63345	1.61132	-1.89808	0.860813	2.89727	1.43508	2.63959	3.86143	3.50081	0.78889	1.52206	0.276625	11.9738
35.3086	0.849081	0.502543	-1.74973	-5.81864	0.0153888	-1.5031	-1.73642	-0.513799	-1.45538	-1.61976	-1.72241	-0.912779	1.66034	-1.76148	2.1531	-0.906446	-0.315503	2.32647	0.873866	2.74099	1.05141	0.374595	0.912822	-0.278854	0.108383	11.2172
35.8025	2.24643	-0.00610707	-2.81238	-2.65531	-0.361551	-2.71906	-0.65562	-0.452361	-0.58866	-1.19079	-1.32183	0.933297	2.16851	-2.05077	4.34409	0.159383	0.754161	0.932729	1.16302	1.46355	-0.912792	-0.522701	2.34308	0.705195	1.1096	3.49091
36.2963	0.786233	-0.724805	-3.06353	-2.25484	-0.452454	-2.13084	-2.63029	2.46286	-1.40779	-1.41686	-1.19484	-0.930108	0.688385	-2.38187	0.586	-0.0347693	0.917747	3.0624	1.2444	1.7764	0.0163594	-0.72941	2.96366	1.1025	0.172432	0.883517
36.7901	2.80676	-0.845809	-1.55675	-3.78029	-0.389603	-1.11092	-2.89473	0.159622	-1.7427	-0.882016	-1.14221	-2.95833	0.369676	-2.49503	0.466116	0.745833	2.3308	2.58762	1.27891	1.32495	3.36527	-0.511437	2.94631	1.58344	0.725765	0.875087
37.284	1.34064	-0.804495	-2.2625	-7.79026	0.0902452	-2.62128	0.673046	-0.00233641	0.936117	0.354573	-2.24065	-2.24381	0.615182	-2.29253	0.582227	0.41153	-1.80481	3.46002	1.60882	5.0479	0.990716	-0.280491	2.60021	1.05298	1.50138	1.76193
37.7778	1.30598	1.56158	-2.57486	-5.48182	1.756	-1.18032	0.778893	-2.80948	0.201851	-1.09268	-1.10181	-1.47592	0.630774	-2.00418	1.77021	2.40093	-0.827387	3.78566	0.439914	3.68209	0.495709	0.110759	3.07064	1.30477	1.54226	7.29384
38.2716	0.550339	0.70837	4.48976	-6.73413	0.0643389	-1.43813	-0.212155	-1.80128	-0.142793	-2.45454	-0.314343	-2.2884	-0.177134	-1.73949	2.68147	1.64956	-2.75226	5.01931	0.901621	5.04996	8.1655	1.61482	0.734484	1.5641	1.01433	5.18517
38.7654	0.00611708	-0.162641	3.28846	-10.6535	0.30399	-0.779507	-1.52407	-1.85056	0.0810625	-1.68965	-0.084553	-2.26134	0.134807	-1.29821	3.37494	4.03087	0.554635	1.83808	0.246475	4.83044	5.15089	1.31559	1.6539	0.516907	0.484352	4.97574
39.2593	1.94588	0.549199	0.545929	-7.62805	0.417816	-1.39851	1.41709	-1.63418	-0.744117	-1.71235	-0.101248	-2.47016	1.1115	-1.67345	3.95848	-0.909915	0.526633	2.97418	0.874576	3.19166	8.02561	2.58052	1.19247	-0.650983	0.172756	1.64267
39.7531	1.12632	-1.42646	-1.2416	-11.3567	0.4861	-0.0203951	3.60929	-1.75623	-0.733064	-1.82604	-3.58111	-0.689886	0.570499	-2.12365	2.34777	0.739924	0.5019	3.57082	0.588557	3.2106	8.2495	1.50091	-0.10797	-2.34508	-0.450239	0.196195
40.2469	-0.036508	-1.08393	-2.1091	-5.24495	-0.128327	-0.683082	1.57717	-1.5314	-0.641369	-2.28635	-2.38599	-0.501488	0.0834702	-2.10373	1.19674	9.14138	-0.683358	3.22587	1.31353	2.10321	5.60386	0.592922	1.65313	-0.986406	0.308612	-1.00724
40.7407	0.0671584	-0.197481	-1.06716	-5.52106	-0.197535	-0.0512122	1.72149	-1.59498	-0.829331	-2.10383	-1.663	-1.56222	0.763936	-2.30622	3.66111	2.06493	-0.116977	4.45603	2.21358	1.51787	7.88315	-0.0231866	0.88642	-1.5706	-0.360599	0.753784
41.2346	0.274439	-0.591303	-1.69592	-8.15239	0.244457	0.75029	0.670785	-0.746689	-0.210105	-0.0069864	-3.13189	1.83392	0.100144	0.792521	2.90925	0.379334	-1.45495	2.89344	0.943645	1.08986	7.23805	1.47754	0.525239	-0.339439	-0.0520409	0.942802
41.7284	-1.05568	-0.613369	-2.10496	-6.53279	0.457202	0.00141881	0.0655525	-0.769945	1.39203	1.15023	-1.76759	-0.309733	0.363164	-0.442576	1.6175	-1.8878	-1.2032	2.81567	0.805939	0.139663	3.66833	0.315132	-0.300196	-1.23443	-0.556614	3.20333
42.2222	-1.05162	-1.41626	1.53679	-7.15809	-0.556989	-0.623506	8.56726	-0.706589	0.825544	0.816802	-0.865115	-0.851811	0.505885	0.489352	1.27473	-0.36697	-0.488208	3.43899	2.13673	0.638574	2.64822	-0.137916	-0.548259	-1.28528	-0.449825	-0.00822379
42.716	-0.766111	-1.97719	-2.48222	-9.5979	-0.277931	0.647022	3.79761	-0.874267	0.0719474	1.09944	-0.0559015	-2.42664	0.496194	-0.576042	0.342338	0.126722	-1.10865	2.70051	1.45264	-0.616008	4.78407	1.07828	-0.886885	-0.838184	-0.82663	0.274639
43.2099	-0.417035	-1.77495	-3.46715	-9.57809	0.346918	0.908012	2.39179	-1.57125	0.0496856	0.894566	0.330619	-0.148137	-0.904691	-1.29009	1.14309	5.43894	1.13904	1.25336	1.39679	0.880659	5.06079	1.17527	-0.456954	-0.786359	-0.990608	-1.85894
43.7037	3.60361	0.07209	-2.60014	-7.13633	0.387716	0.52654	1.69284	-1.6681	0.0623719	-0.993978	0.0402851	-1.41637	-0.607307	-1.17335	0.142961	0.664709	-0.131761	0.573403	3.11671	0.180954	2.27194	0.285749	-1.40003	-1.28165	-1.28293	-0.0900069
44.1975	3.69517	-0.825436	-1.81458	-6.54427	1.33774	0.492269	1.08955	-2.04239	-1.34459	-0.998965	1.25049	-1.05219	-1.42976	-1.78309	-1.33083	-1.03435	-0.123498	1.4621	2.51744	0.858096	0.208566	-0.10789	-1.60608	-2.47736	-1.01937	-1.02101
44.6914	2.25196	-1.21343	-0.674645	-8.91602	1.68781	-0.395564	-0.793758	-1.16046	-1.11525	0.320036	1.13185	0.763771	-0.551164	-1.28418	-0.177388	-3.38253	1.03294	3.0051	2.20227	-0.0424618	3.29371	1.82833	-0.483537	-2.96284	-0.718703	-1.41556
45.1852	2.63793	-0.77423	-3.21202	-8.6706	0.649753	0.558831	1.20253	-1.35673	1.62919	2.43834	0.680891	0.245446	-0.406205	-1.92047	0.938398	-2.47804	-1.58699	1.85587	1.78397	-0.0293538	5.75946	0.214128	1.36286	-2.05938	-0.589657	1.20771
45.679	4.54391	-1.13254	-0.994936	-9.59079	1.90616	-0.301123	1.66333	-0.97729	0.734001	1.60719	1.04092	-0.772967	-0.689529	-1.58846	0.153445	-2.44747	3.43914	3.02898	1.85127	0.219753	7.29032	-0.513036	2.02457	-1.43725	0.509139	0.735958
46.1728	2.24621	-0.925782	-0.78003	-8.01573	2.56965	-0.688882	0.517512	-0.672512	-0.827077	-0.496869	0.189417	-2.63233	-0.153485	-1.55668	-0.328903	-1.24137	5.02866	3.21305	1.84875	-0.142992	5.90009	0.79272	1.0337	-1.0138	-0.450242	1.55721
46.6667	2.29842	-1.99284	-1.39202	-10.5508	0.607824	-0.889687	0.233194	-1.65582	-0.683403	0.898508	0.343465	-0.366172	0.0991933	-2.03233	-1.14245	-2.96527	2.0547	2.60712	2.57991	0.349777	1.11137	0.691252	1.31613	1.65044	-0.27817	1.13554
47.1605	0.318004	-0.40272	-3.62871	-6.80589	-0.561765	-1.25165	2.33555	-1.98673	1.04839	0.0155239	0.0101635	-2.0021	3.01294	-1.80828	-0.720997	-0.396597	-1.52123	3.35871	1.56708	-0.489157	0.998899	-0.280543	2.82876	0.247902	-0.0933036	1.82031
47.6543	-0.41044	-2.08326	-1.88188	-3.95494	-0.801768	0.964769	-0.774973	-0.584209	0.923691	0.751425	-1.3271	-0.617978	2.88758	-1.69153	-1.81789	1.49	-1.24696	2.28189	1.146	0.210812	7.72904	0.57599	1.26508	0.764572	-2.0071	4.92542
48.1481	-1.08222	-2.87553	-2.00032	-5.13275	-0.843963	2.93275	-1.08223	-0.441364	0.937516	-0.419628	-0.450448	-1.25639	1.94042	-1.63105	-0.32078	-1.20325	-2.22927	2.95825	0.674187	1.95791	5.64187	1.05698	2.16281	-2.4911	-1.65091	8.47882
48.642	-1.15268	-3.06321	-2.99074	-5.25463	0.265798	0.463212	-1.71907	-0.943561	-0.239436	-0.935021	0.181884	-0.989384	1.89981	-2.32846	0.0659971	0.715378	-1.00094	2.29461	1.90231	0.867475	2.79567	3.60956	0.825444	-1.29858	-0.75916	12.0283
49.1358	-1.1128	-1.89281	-2.44834	-5.45997	0.657741	1.33451	-1.73905	-1.16774	0.373669	-0.949589	-0.372864	-1.81821	0.45391	-1.8362	2.14959	4.57368	-0.840419	1.98287	2.59528	1.31189	2.86167	0.568906	1.86224	-1.01487	-0.734643	7.09234
49.6296	-1.14692	-1.22274	-1.10338	-2.6701	-0.289617	1.18003	-1.59197	-0.290582	0.868658	-0.845883	0.242381	-1.34367	1.98895	-1.24866	2.33763	3.92695	0.54007	0.197092	1.4982	0.171406	3.61831	-0.731333	0.733458	-0.664776	-0.130966	7.91056
50.1235	0.286344	-1.01887	-1.49172	-4.7987	-0.344305	1.57818	-1.88322	-1.11089	0.65791	-2.14382	-0.363795	1.24991	2.671	-1.18503	0.144822	2.80929	0.827823	0.762325	0.799674	0.193114	3.45287	-0.817956	-0.0140055	0.590998	-0.585998	11.3926
50.6173	-0.114437	-0.846144	-2.35058	-3.13371	-0.230435	0.416569	-2.41464	0.0192311	-0.979856	-2.99508	0.400111	-1.04159	1.84849	-0.875231	-1.07435	-1.40271	-0.310134	1.13829	1.17175	0.284242	7.09621	0.097177	-0.454756	1.21399	0.0582153	13.5465
51.1111	0.245264	-0.38372	-2.66624	-0.329262	0.65929	-0.888848	-1.99458	0.21376	-1.45277	-3.32735	-0.810774	0.574901	0.410609	1.57859	-3.86462	-1.91399	-1.88657	1.40323	2.86945	0.967908	5.77561	0.13655	-0.28111	-0.192342	-0.118664	10.5398
51.6049	0.299027	-0.347659	-1.81191	-3.09134	0.885475	-0.555802	-2.87383	0.838556	-1.01056	-2.675	-1.2065	-0.0178394	0.510709	0.989659	-0.552359	-0.461101	-0.906806	1.373	3.14441	4.18099	3.19913	0.91822	0.398925	0.818658	-0.132062	9.95396
52.0988	1.29083	0.238638	-1.60342	-5.01575	0.365521	-0.646198	-2.0971	0.354585	0.260859	-3.16214	-0.819962	0.234793	0.669318	2.18842	-2.84445	0.831721	1.10931	1.21368	2.09203	3.59994	5.39963	1.17736	0.665754	-0.247222	-1.27525	4.37014
52.5926	2.0521	-1.79372	-0.247605	0.0773247	0.926408	-0.740955	-1.93534	0.0712774	0.789289	-3.9478	0.578222	-0.220198	-0.253656	1.22333	-2.19933	7.31613	-0.764797	0.688783	2.67999	1.94043	5.29496	0.193475	1.15221	-0.358151	-1.56848	0.990339
53.0864	3.44438	-1.6927	0.0768237	-0.233729	-0.611741	-1.04571	-0.519149	0.985449	0.517548	-1.31603	-0.295729	-0.490097	-0.697852	0.666253	-2.10483	1.7925	0.82167	-1.41555	1.37916	1.45432	6.80272	0.0200752	1.43016	-1.16894	-0.698141	-2.67432
53.5802	2.6393	-1.59157	-0.826607	1.94565	-0.238069	-0.627881	-1.61323	0.182649	0.8209	-1.64827	0.10944	-1.10302	-0.746931	-0.376508	-1.9731	3.17592	2.09047	-0.209583	1.77784	1.08914	3.97748	-0.450962	0.656195	-1.16966	-1.27494	-3.06791
54.0741	4.57008	-1.42862	-2.08467	-2.74671	-0.8049	-0.127399	-1.66164	0.951534	1.91181	-1.24702	0.617956	0.707344	0.00643202	1.31789	-0.882573	1.04259	-0.0984656	-0.864896	-0.101661	1.71679	2.3658	-1.53457	0.765938	-0.91207	-0.795721	-2.8275
54.5679	1.39486	-0.918626	-1.74776	0.258355	-1.25498	0.185941	-1.7136	1.15982	1.4059	-0.961208	0.717254	3.79029	0.649385	0.812682	-0.675067	1.28925	-1.52408	0.186078	1.20856	1.8624	0.743898	-1.27649	2.37061	-0.560518	-0.992594	-1.58796
55.0617	0.424294	-1.09102	-1.69104	3.30993	-0.338142	-0.6884	-0.753902	0.183336	0.531092	0.139873	-0.268847	1.62161	1.26313	1.21382	-1.39585	-0.100227	0.590997	-0.17976	0.0784663	5.61315	8.6436	-1.67565	1.60511	-0.667027	-1.54543	-0.838841
55.5556	-0.291358	-1.43603	-2.30913	-0.22812	-0.432214	-0.47737	-1.19675	2.35658	-0.409634	0.0297635	0.343588	-1.78784	0.665173	0.332851	-1.07941	-3.95706	1.76213	-0.483652	-0.593983	5.06838	3.2438	-1.28687	1.72488	-0.255508	-2.06922	-0.380262
56.0494	2.54611	-1.4218	-2.23932	-2.5008	-0.531457	-1.08109	-1.79716	1.68696	-1.16958	-0.16853	-0.412856	-4.07516	0.754763	-0.329532	-0.9537	-2.84755	1.78892	-1.53869	-1.79528	4.84479	2.91887	-1.65381	-0.105329	0.974613	-0.618065	0.392311
56.5432	3.22249	-1.18727	-2.55684	-2.55779	-0.796013	-0.727947	-1.96403	2.25421	-1.71139	-1.0483	-0.615523	0.560774	0.430116	-0.652799	0.960105	-2.57582	-0.204905	-2.76899	0.241797	2.5065	3.03119	-1.24474	-0.808266	0.722115	-0.794607	-0.492526
57.037	6.41383	-1.17909	-2.80646	-3.3818	-0.62592	-0.713824	-1.43793	1.65494	-1.49428	-0.792898	-2.1755	1.62497	0.449997	-0.763463	0.380121	-3.11278	-1.80573	-1.30926	0.419	3.57253	3.36962	-0.399902	-0.935269	0.822604	-0.0816179	-2.17583
57.5309	3.46464	-0.937405	-2.28773	0.00625464	-0.772081	-1.32629	-3.05415	-0.146705	-0.542841	-0.268705	-1.72629	-0.153281	1.92714	-1.78795	-1.04105	-3.38382	1.22297	-0.00921238	0.98872	3.93887	1.08561	-0.703583	-1.03233	0.42636	0.192658	-0.960961
58.0247	1.72264	0.233277	-2.72928	-1.34713	-2.29617	-2.11799	-3.63285	-0.518834	-0.608105	1.01776	-1.10414	-0.533014	2.30566	-2.02057	-0.815306	-5.08875	1.85508	-1.16416	0.0727747	2.74977	1.67366	-0.365787	0.426514	0.113521	0.103812	-1.58516
58.5185	0.763704	-1.81705	-2.21994	-4.47266	-1.2546	-1.09415	-3.69113	-0.615237	-1.58846	-0.350395	-1.69333	0.342922	0.682187	-1.58707	-1.52105	-6.09006	3.24509	-0.620248	-0.218907	1.44432	-1.50762	-0.269308	1.04525	0.428473	-0.0328378	-1.17444
59.0123	0.770146	-2.49829	-3.1116	0.35701	-0.616928	0.219268	-3.28278	-1.06218	-0.351543	-0.5572	-2.46779	-0.311869	-0.666906	-1.53997	-0.413165	-5.23641	1.85559	-0.65917	0.514214	1.39876	-1.56601	1.90482	1.9752	-0.00255818	-0.754277	-0.0190236
59.5062	0.0515757	-1.09756	-1.58521	-4.5506	-1.42718	-1.11794	-3.31662	-1.32684	1.03928	-2.40738	-2.28419	-2.71719	-0.560458	-0.18879	-0.623369	-5.48204	1.44352	-0.0221482	-0.330908	1.88072	-0.352154	0.659491	3.04572	-0.33277	-0.79315	3.68744
60	-0.11093	-2.52862	-1.43844	-7.03581	-1.89331	-0.486817	-3.22846	-2.4315	0.568005	-2.34048	-1.39822	-4.81468	-0.526314	0.150523	0.0322259	-5.07166	1.55223	-0.354234	0.381397	0.519687	1.97085	-0.395624	1.60023	-0.97292	-0.767016	0.183724

## Sheet: Fig2I
Zscore of Paired group	subject1					subject2					subject3					subject4					subject5					subject6					subject7					subject8					subject9					subject10
timestamp (s)	trial1	trial2	trial3	trial4	trial5	trial1	trial2	trial3	trial4	trial5	trial1	trial2	trial3	trial4	trial5	trial1	trial2	trial3	trial4	trial5	trial1	trial2	trial3	trial4	trial5	trial1	trial2	trial3	trial4	trial5	trial1	trial2	trial3	trial4	trial5	trial1	trial2	trial3	trial4	trial5	trial1	trial2	trial3	trial4	trial5	trial1	trial2	trial3	trial4
-5.18519	1.11594	0.652007	-2.38478	-1.10629	-0.183574	-1.08151	-0.429317	-0.70346	-0.956476	1.91748	0.389904	-1.42434	-0.885873	2.09899	-0.600656	1.69765	-2.53486	0.837122	0.189483	0.0571421	0.547918	0.572712	0.641736	-0.526146	0.635925	0.28719	0.931467	1.18473	-0.263835	2.53786	0.963491	-0.0286407	0.680936	1.2837	0.371602	0.150078	0.481867	0.457572	0.330533	0.0819453	3.22842	0.662228	-1.49435	-0.213441	1.7748	-0.19507	1.96605	0.0147091	-1.41644
-4.69136	0.109192	0.586198	-2.02568	-1.21837	-0.0453698	-0.826063	1.47898	-0.820807	0.124069	2.19516	-0.280843	-1.798	-0.33122	1.78363	1.07233	1.39289	-1.36806	0.27766	1.12371	-0.155092	-1.58913	0.282879	-1.13474	-1.12039	-0.469027	0.3605	0.562998	1.93712	1.31967	2.45048	-0.511559	-0.860685	-0.400824	-0.315341	-0.560052	0.842388	0.987963	-0.429479	0.712168	-0.69759	1.28665	-0.838616	-0.358034	1.367	2.13178	-0.0481692	1.77523	1.8259	1.59411
-4.19753	-0.72177	1.17424	-1.02817	0.853938	-0.340624	1.35622	-0.0171434	-1.14076	0.637713	0.39262	-0.476136	-1.0092	1.04896	-1.61887	0.264797	-0.999703	-1.14498	-0.940137	-0.257372	1.7611	-0.609616	0.289294	-0.717089	1.76898	-1.9716	1.41434	0.398241	0.680801	1.44751	-0.412233	-0.733565	-0.119875	1.49534	-1.94835	-0.952461	1.77527	1.18473	-0.650391	1.62091	-1.21121	1.33099	-1.53707	-0.244364	-0.278354	1.10006	-0.776333	0.0999526	0.851451	0.00816395
-3.7037	-0.704757	1.47631	-0.677739	-0.033218	-0.578273	-0.000384408	-0.432674	-0.881652	-1.71639	-0.720611	-0.682505	-0.424421	-0.488214	-0.763525	1.94298	0.779424	0.358572	0.725538	0.505474	0.195177	-0.716974	-0.126079	-0.073338	1.07613	-1.27643	0.66196	-0.986389	0.498629	1.32807	-0.389111	2.02934	0.324975	1.14401	0.062104	-0.871157	0.744069	1.34137	0.408844	1.06211	-0.142269	1.16622	-0.670906	-0.244031	-0.537006	0.401746	-1.33225	0.928041	-0.824096	0.419178
-3.20988	-1.05966	0.409026	-0.0115615	-0.704362	-0.328949	-0.27426	-0.699578	-0.811463	0.343161	0.400152	-0.753885	-0.802764	-1.99182	1.32569	-0.817765	0.880572	-0.536379	-0.348699	0.328666	1.0431	0.729273	-0.466905	0.0264645	-0.261029	0.670512	1.21288	-1.09648	0.547475	0.228623	-0.113211	0.0982051	-0.903805	-0.670346	0.120077	-0.478321	-0.109001	0.165058	0.876459	0.546358	-0.45262	0.0346417	1.73703	0.690049	-0.50002	-0.00315539	-1.5454	0.55883	-0.576809	0.459013
-2.71605	-1.39094	0.830952	0.14722	-0.185869	-0.912662	-0.513971	-0.99349	-0.679934	-0.655478	-0.589287	-0.796836	0.85605	0.879861	-0.051301	-0.187842	-0.120003	0.608848	-0.851145	0.960101	0.711597	-0.976581	0.446831	-0.154642	-0.178255	-0.176966	-0.0659401	-0.0858655	-0.9307	-0.718228	-0.934153	1.19013	1.22451	-0.770321	0.158346	-0.553156	0.450389	-1.95417	-0.703795	0.231781	-0.280119	-1.25049	1.05746	0.446887	-0.907283	-0.350862	-0.32023	-1.76605	0.406058	0.852472
-2.22222	0.510578	-0.825021	1.12705	1.29928	-1.03069	-1.09121	0.342459	0.374307	-0.262582	-0.0667269	0.951187	0.836991	-0.00657484	0.0877042	0.843917	0.419998	-0.609587	1.07416	-1.32514	-0.35186	0.194876	2.26904	-0.067734	0.712776	0.485576	-0.313596	0.270162	-0.281816	-0.907734	-0.95438	0.463827	0.311359	-1.16708	1.79985	-0.408935	-0.22149	-0.00679379	0.0519956	-0.332117	-0.746863	-0.580566	0.882575	0.385884	-1.03991	-0.641511	0.801463	-0.486517	-0.224694	0.69086
-1.7284	1.5886	-0.545862	0.372589	0.999353	2.47277	2.13535	0.861888	1.80041	-0.492556	0.470834	0.317089	1.29775	0.324491	0.0742317	-0.568232	0.588883	0.478999	2.02568	-0.268659	-1.01861	-0.227571	-1.48887	-0.596899	-1.29156	0.0450767	-0.549695	2.33237	0.344613	-0.832586	-0.159191	-0.502374	-1.35926	0.999798	-0.246346	0.0346299	-0.0340679	-0.421393	-2.16469	-0.358568	-0.28183	-1.31754	0.0532081	2.16917	-0.719594	-0.908862	0.135085	-1.13496	-0.386699	-0.686735
-1.23457	1.45076	-1.20979	1.2303	-0.956603	0.42661	-0.426439	-1.83717	0.370745	1.54544	0.242313	-1.20988	0.858148	1.38274	-0.131718	-1.05871	-1.46161	2.05286	-0.473082	-1.11972	-1.71793	1.32888	-0.668248	0.0718972	-1.05748	0.629099	-0.105363	-0.166438	-1.08261	-0.783956	0.117828	0.011044	-1.00774	-0.161775	-0.942073	0.379199	-0.784599	-0.632297	0.847953	-0.898345	0.420654	-0.746994	0.259843	-0.486044	-0.146763	0.0314908	1.44516	-0.109351	-0.966628	-0.455014
-0.740741	0.11314	-0.932193	0.607161	-1.17842	-0.140119	-0.446143	0.838895	0.83417	-0.827278	-1.07842	1.10642	0.255484	0.0694684	-0.88922	-0.873378	-0.0665034	-0.23827	-0.550578	-1.25852	-0.333719	0.430833	-0.741305	2.6078	0.202608	1.13056	-0.557516	-0.766683	-1.37213	-0.780336	-0.419733	-0.802072	1.24803	-1.1709	0.574797	1.28184	-1.04956	-0.0348728	0.885277	-1.29329	1.39903	-0.0453141	-0.636275	-0.861503	1.02225	-0.586811	0.689342	0.057221	-1.19778	-1.30572
-0.246914	0.104854	-0.963864	0.258827	1.12427	0.477308	0.0869086	0.45784	0.954983	1.30391	-1.24603	1.82539	-0.0700302	-0.887694	0.183374	-0.618098	-1.41394	0.398	-0.939395	1.31146	-0.133768	1.43601	0.20336	0.0382772	0.148209	0.933199	-2.05758	-0.461924	-0.341387	-0.301027	0.813707	-1.24297	1.1425	0.702094	0.736941	2.12841	-1.61339	-0.629592	0.877821	-1.291	1.99281	0.122404	-0.307246	-1.49801	1.73968	-1.17387	0.951323	0.0776126	1.0933	-1.57633
0.246914	-0.302952	-0.311387	1.0621	0.0305533	0.420432	0.236876	0.829702	0.285253	0.589575	-2.23516	-1.0314	-1.31386	-0.176793	0.0564901	0.66278	1.11817	-1.06801	2.56633	1.30578	-3.16416	-0.390426	0.574081	0.159907	-1.27808	0.579062	-1.81036	0.334153	-0.278504	0.881233	-0.751226	-1.13338	0.637751	0.286964	1.10864	2.62601	-0.650822	-1.11178	2.2222	-1.44606	-0.202261	0.245764	1.61482	-0.878803	1.61907	-0.559197	0.775309	1.67067	2.32444	-1.87797
0.740741	0.795335	-0.367976	0.011704	2.64477	0.495838	0.00646781	0.185532	0.277396	2.83994	-1.15294	0.630694	-0.924604	-0.626204	0.256417	-0.861911	-0.547877	-2.08756	1.83217	1.83978	-2.19232	0.100988	0.44264	-1.92662	-1.49916	-0.0960299	-2.42767	0.787063	-1.67265	-0.0336933	0.0154878	-0.990848	0.0943046	-0.566036	0.723234	1.49344	-1.59243	0.536127	1.70615	-1.37379	-0.224385	0.265648	0.250898	-2.61135	5.93734	-0.80347	1.54587	0.0463009	0.0852417	-1.26871
1.23457	0.727512	-0.474841	1.45951	1.50342	0.350135	2.10375	0.402757	1.29226	3.49959	0.515589	0.943881	0.246571	-0.0704707	0.539905	1.93442	1.66661	-2.44549	2.15269	3.69375	-0.238147	-0.204879	1.17869	-1.3552	-1.06101	1.01442	-0.752005	1.87037	-0.326827	-0.368454	-0.611643	-0.334895	2.34557	0.706291	2.60511	1.17971	-0.928142	1.30079	2.61418	-0.493275	-0.656572	-0.669004	-0.0869763	-2.59286	4.67778	-0.667326	2.85685	2.24291	0.619698	-1.97032
1.7284	-0.174281	3.26595	2.2193	1.51368	0.710398	1.54889	0.933145	1.57408	4.22233	-1.72139	1.70368	-0.276311	-1.34553	-0.454696	-0.599017	0.0785698	-1.78459	0.295423	2.16907	-0.643064	0.372581	-0.0965615	0.0645829	-0.222365	0.449379	-0.40815	1.34661	-0.882657	-0.207721	0.0746532	1.73044	0.196025	-0.12868	-1.37469	0.0878868	0.589724	0.751126	2.064	-0.158363	0.115614	-0.702733	-0.920331	-2.7745	2.61955	-1.29937	0.628419	-1.62508	-0.036557	-1.05735
2.22222	-1.24681	1.58769	0.637912	0.158353	0.600638	-0.488846	0.0163883	2.49273	3.75158	-2.35122	-0.366661	-2.41379	-1.03857	-0.22362	-4.03265	0.469434	-1.90282	0.35535	-0.0959893	-2.91975	-0.654111	-0.662104	-0.334266	-0.376483	-2.83844	0.639447	2.35968	-1.31211	0.118995	-1.00296	0.350149	1.02583	-1.32897	-1.0685	-0.498944	-0.777067	3.17658	1.58771	-0.70636	-0.596721	-1.15215	-0.259165	-3.30334	0.390948	-1.27838	2.5627	-2.59322	-0.0871765	-2.28325
2.71605	-0.595146	1.35253	-0.49944	-0.900061	0.273149	-0.316893	0.244739	1.19073	3.52351	-0.722546	-0.333264	-0.398348	-1.67553	-1.19253	-3.10741	0.648135	-1.97107	3.29123	2.64021	0.263776	-1.00134	-0.78772	-1.23823	-0.178145	-5.6076	-0.224868	1.97048	-0.195206	1.18939	-0.734728	-0.544887	-0.557134	-1.87943	-2.2116	-0.377218	-0.1207	2.12222	1.23127	-0.150295	-1.70671	-1.86305	-1.11508	-3.60964	0.899926	-0.939695	2.35332	-2.2113	-0.27717	-2.55595
3.20988	-0.354955	0.986699	-1.39398	-1.65398	0.485922	-2.84938	1.09844	1.65715	2.94442	-0.924835	-0.0718249	-0.828965	-0.0815378	-0.423572	-3.03872	-1.29336	-1.40719	2.76303	2.10011	-1.09506	-0.41761	0.582963	-1.73877	-0.117792	-2.07002	0.249413	1.80065	0.629047	0.309619	1.94729	-1.34432	0.361259	-1.37325	-1.24332	-0.311089	-0.751541	1.40336	-0.178903	-0.221538	-0.307419	-2.71838	-0.522521	-4.09869	1.29903	0.654168	1.41434	0.386675	-0.441209	-2.08175
3.7037	-0.936107	0.64018	-0.944092	-2.30182	0.158606	0.518539	2.3114	1.65618	3.97856	-1.19305	1.16631	-1.87063	-0.597905	-0.710602	-3.10513	0.376675	-1.94876	1.93283	0.169153	-1.85942	0.619798	1.09527	-2.14533	-0.298326	0.719621	0.765985	2.6036	0.914294	0.509186	0.514986	-0.43979	2.16755	-1.10843	-0.790969	-0.180105	-0.615198	0.473519	0.107878	-0.18093	-0.471582	-2.12638	-0.115769	-3.96107	0.977055	1.71463	0.943538	0.533894	-0.854793	-3.32805
4.19753	-1.35828	0.725423	-0.356151	-2.89497	0.405713	2.69581	2.799	2.37561	3.87091	1.51128	-1.59048	-0.523605	-0.406035	-0.398105	-0.863418	-0.559432	-0.44649	0.274733	0.287978	-0.548799	-0.362988	1.39574	-1.51259	0.147961	0.476906	-1.16274	3.0737	0.0535117	0.891957	2.28152	-0.697711	-0.619237	-1.10547	-1.8142	-0.214113	-0.0501021	0.950795	0.927724	0.111208	-0.189939	-1.61632	0.715986	-3.94099	0.882989	0.537474	0.355553	-0.904208	-0.491889	-2.72571
4.69136	-1.86273	1.02892	-1.14555	-3.2883	0.627971	1.26692	1.42185	2.33829	3.18531	0.985206	0.415705	-1.04111	0.527302	0.259964	-1.03827	1.73187	-1.82909	1.13705	-0.537721	-0.955315	-1.03877	1.13199	-0.739798	0.564736	1.35247	-1.60208	2.78605	0.795345	0.260874	2.68305	-0.632421	-1.56658	-1.6055	2.23682	0.317283	0.029865	0.408848	0.458937	0.0866441	-1.07463	-1.68478	1.47216	-4.09098	0.767676	1.08769	0.386781	-1.01702	0.456644	-3.16739
5.18519	-1.99262	-0.162994	-2.15919	-3.47737	-0.0292415	1.19818	1.02244	2.0256	0.918694	0.801987	-1.79887	-0.699527	0.791855	-0.57322	-0.505788	0.294455	0.599383	1.17988	-0.889283	1.8035	0.0450825	2.25467	-0.487728	1.26111	5.03157	0.658049	1.43172	-1.03738	1.00277	3.52165	-1.499	-1.73128	-1.98219	-0.0392634	-0.384199	-0.649712	0.649114	0.139161	-0.421913	-1.28294	0.736493	1.7029	-3.63862	0.683121	0.49631	0.218747	-0.234317	0.207766	-2.48443
5.67901	-1.66127	3.99175	-2.38504	-3.52633	-0.00534302	2.81202	0.728545	2.33109	1.55959	2.11486	-0.669889	0.0324956	-0.625846	-0.482539	-1.48419	1.4415	-0.702211	0.136564	1.20939	1.74477	0.730549	1.09986	0.721235	2.74006	2.20252	0.619006	1.5278	1.51837	1.05992	2.88065	-0.355592	-1.66854	-2.04555	-1.22488	-0.830016	-1.35518	-0.283314	-0.754833	-0.29266	-0.708915	2.17378	1.72041	-3.93352	0.338925	-0.0194233	0.181906	-0.455185	0.241021	-2.58644
6.17284	-1.77419	2.43678	-2.54419	-3.63983	0.313126	1.0384	1.53394	3.37413	1.87549	0.429249	1.35752	-1.03618	-1.38443	-1.67275	-1.21202	-0.43353	-0.0056357	1.55473	0.919754	2.04944	0.735139	2.01851	1.24261	3.44629	1.7531	1.7086	1.99547	1.22683	2.79197	4.569	-0.553804	-1.30364	-1.96942	-0.325275	-0.767078	-1.29553	0.176797	-1.02192	-0.139033	-0.445203	0.0232049	1.87265	-3.81317	0.786402	-0.518478	-0.30205	-0.434115	1.36734	-2.92382
6.66667	-2.10347	0.940268	-2.34987	-3.67318	-0.310155	0.851437	2.8065	2.18694	0.897584	0.771381	-0.265594	-0.411759	0.197789	-1.08015	-3.03475	1.10413	0.287348	2.09261	-0.00249486	2.86166	1.96046	1.65	0.368674	1.16908	2.82707	1.2807	2.13291	0.577147	1.71603	6.39137	-0.420472	-1.93286	-1.70572	-0.374239	-0.905256	-2.06715	-0.627509	-0.886432	-0.506463	-0.620411	-1.16451	1.84137	-3.79171	0.18236	-0.892451	-0.275606	0.231843	0.497652	-2.96598
7.16049	-2.20709	0.310212	-1.62437	-3.72217	-0.750939	-0.502119	2.49389	2.52906	2.12217	-0.578126	-0.462849	0.730293	-1.83459	-1.63091	-2.46613	0.846241	2.88248	0.024074	1.16038	2.90473	0.529955	1.71891	0.577704	1.07959	3.45983	1.65449	0.891032	0.771629	1.61128	5.64467	-0.596792	-2.19811	-1.81062	-1.8279	-0.756834	-1.29948	-1.08457	-0.764888	-0.617363	-0.483171	-1.71493	1.17588	-3.83341	0.270947	-0.991733	-0.547067	-0.0591266	0.253797	-2.80845
7.65432	-2.04742	0.930773	-2.00634	-3.55255	-0.842429	-0.198859	2.71857	1.37077	1.6775	-0.903737	0.90761	-1.2135	-3.84091	-1.91334	-3.02882	1.22856	1.0395	-0.485637	1.0935	1.4908	-0.132085	0.865648	0.727777	1.84772	4.44092	1.6447	0.687995	1.35302	1.73183	2.892	-0.879933	-2.14913	-1.76952	-2.38666	-0.444684	-2.43561	-0.287098	-1.0242	0.274259	-0.829148	-2.24704	1.49301	-2.61615	0.0067232	0.433038	-0.793214	-0.341635	-0.175806	-3.1883
8.14815	-1.79832	0.356477	-1.97364	-2.79891	-1.08581	0.204027	3.97456	2.49014	0.350365	-0.00472114	0.227451	-0.381617	-3.46855	-0.424912	-1.72871	0.525876	0.0536834	0.236456	0.622168	0.0979472	0.492352	0.638424	0.963826	1.2898	3.77721	1.45149	0.011939	1.00532	1.9863	1.32243	-1.38755	-2.19764	-1.48804	-0.0256179	-0.410123	-2.40898	-0.284684	-1.24564	-0.637843	-1.54364	-2.91038	0.711101	-0.355089	-0.127815	-0.649656	-0.593088	-0.653443	-0.0904453	-2.494
8.64198	-1.20648	0.209264	-2.08033	-1.41835	-0.947637	-3.04327	4.16581	1.86901	0.977357	-1.31804	1.8353	-0.591163	-1.54857	0.113605	-0.768192	0.482785	0.888323	-0.225959	1.06311	1.62739	1.17448	1.19597	-0.0246069	0.922793	4.33225	1.10363	0.693574	0.623407	3.22575	1.97857	-1.34112	-2.28174	-1.67935	0.913389	0.0953497	-1.89735	-0.599195	0.350054	-0.307323	-1.13562	-2.16516	1.693	-1.26472	0.174881	-0.307684	-0.600582	-0.42471	-0.0707525	-3.0101
9.1358	-1.0026	1.95898	-1.99971	-0.983507	-1.00161	0.11809	3.64381	1.79951	1.08923	-1.26435	0.862088	-0.433993	-1.14969	-0.417127	-2.33339	0.481905	0.209806	-0.0514754	-0.203634	2.10093	0.0319694	1.44897	0.223526	2.23593	3.97616	2.48259	0.283938	0.00304119	1.85705	1.57397	-0.873531	-2.11157	-1.58614	0.0326174	-0.394168	-2.3694	0.573302	-0.518387	-0.038842	-1.17656	-1.477	3.63861	-1.99621	0.183056	0.212372	-0.651146	-1.15252	-0.303479	-2.36438
9.62963	-1.11487	3.48947	-2.10079	-1.80761	-1.22496	-0.014624	5.49215	2.58241	0.187236	-1.43503	0.725168	-0.0431741	-1.7424	1.5036	-2.14324	1.56595	1.79585	-0.536861	3.51	2.50815	-0.604005	0.586933	0.660484	2.21029	3.11164	1.71925	1.63069	-0.191543	2.60312	1.30277	-1.08229	-2.39085	-1.58996	-0.923544	-0.69618	-2.16218	-0.577344	-1.16768	-0.344537	-0.923737	-2.01018	2.69986	-1.63489	0.179326	0.657507	-0.44665	-0.529164	0.308355	-1.95138
10.1235	-1.47135	2.10218	-1.12752	-1.84769	-1.17009	0.529158	4.72629	2.85255	-0.0955894	-1.80648	0.532446	0.691051	-1.67139	0.982746	-0.900421	1.67112	0.967345	2.40824	-1.84754	2.16849	-0.743207	0.706576	0.736664	1.98506	2.32514	2.53521	1.62941	0.244996	2.23633	2.38049	-1.75964	-2.9676	-1.72401	-0.0214213	-0.686971	-1.12725	-1.01235	-1.66698	-0.701708	-0.434327	-2.12057	8.37265	-1.9165	0.305586	0.328351	-0.516885	2.69488	0.206421	-2.68778
10.6173	-2.16155	1.98884	-2.38144	-1.83489	-1.02588	0.384743	4.77033	2.43753	2.94823	-1.48954	0.731689	0.230441	-1.28586	1.93777	-1.434	0.720025	0.75763	-0.131416	-3.10297	0.587944	-0.141229	2.19062	0.329456	2.34166	2.39536	0.89809	2.03079	-0.540798	3.09021	0.469333	-1.55113	-1.70837	-1.69648	0.185061	-0.718072	-0.950601	0.258515	-1.82429	-0.693949	0.156315	-1.46128	3.93215	-1.68959	-0.0482552	-0.276021	-0.699961	-0.155984	-0.0396346	-1.9086
11.1111	-1.05633	3.94883	-2.45826	-2.32663	-0.693433	-1.18636	2.70462	2.14328	3.81326	0.118233	1.91316	1.00763	-0.890837	0.755264	-3.16418	1.35675	1.64791	1.77824	-1.42112	3.55933	0.510398	0.109934	0.288295	1.62946	3.97262	1.91399	2.36041	-0.467661	1.71583	2.5127	-1.0261	-2.49894	-1.80823	-0.795543	-0.732613	-0.0822404	-0.301571	-1.99464	-0.814747	-0.689848	1.15045	1.05228	-1.9847	1.48161	0.270169	-0.650331	0.874375	0.259477	-2.17905
11.6049	-1.51835	2.35462	-2.57348	-2.15528	-0.125617	-1.60764	4.1039	1.93822	6.35549	-0.441827	0.764645	-0.623083	-1.27018	1.96919	-0.906457	0.21145	0.574284	0.613203	-1.01715	1.42215	1.00974	-0.154557	-0.429153	0.777565	4.33781	2.30921	1.21879	0.241753	1.62301	1.38445	-1.44545	-1.62357	-1.51009	-1.14385	-0.894399	0.2707	-0.563811	-0.859235	-0.836246	-0.542609	-1.40605	0.188386	-2.62647	0.232396	0.918077	-0.256116	1.098	0.538658	-2.5729
12.0988	-0.933846	1.09229	-2.02428	-1.29243	-0.248851	-1.05645	4.77074	2.29204	5.4583	-0.870232	1.37058	0.293617	-2.09388	0.318624	0.403874	1.69639	-0.388539	-0.397415	-1.52817	3.1482	1.66758	0.428873	-0.737817	0.0713598	1.85759	1.98315	1.38876	0.486179	1.12596	2.35673	-1.2285	-2.25648	-0.662763	-1.57738	-0.604902	0.917945	0.401129	-0.596979	-0.863334	-0.627009	-1.55201	0.170576	-1.54281	-0.195686	1.20546	-0.479966	0.717146	0.262127	-2.71755
12.5926	-1.48355	1.57309	-1.7422	-1.20188	0.356926	-0.942604	2.94294	2.33858	3.65685	-2.3363	1.71358	0.0178825	-3.47259	0.222068	-1.92403	0.564719	0.715924	2.57487	-0.18577	3.09286	1.1942	-0.0262401	0.0470949	1.5533	3.64644	1.82771	1.54091	-0.552186	1.73043	6.11008	-1.86632	-2.02477	-0.964997	-2.18859	-0.52177	1.63328	1.15883	-1.34676	-0.756968	-0.171152	-1.38936	0.918382	0.622674	0.283162	0.762454	-0.499739	-0.144445	0.0478973	-3.05506
13.0864	0.289099	2.78812	-2.02185	-1.03072	0.318502	-0.390556	4.33603	1.70561	1.19449	-1.74098	-0.476733	0.322445	-2.35049	3.02058	0.0943999	1.22187	1.60877	2.19009	-1.33385	1.98442	1.14583	1.25044	-0.544572	0.134253	4.42559	1.53939	1.66507	0.626021	0.37205	2.03928	-1.57593	-2.19514	-0.972484	-1.88221	-0.0396932	0.607826	1.86335	-1.03238	-0.394182	-1.01509	-0.626766	1.02052	-1.00948	-0.228767	1.03492	0.0738579	-0.894234	-0.673997	-2.99992
13.5802	0.284217	2.39204	-1.70475	-1.72386	-0.184245	0.637924	3.84444	0.651082	0.725785	-0.51398	0.154923	1.95284	1.38863	1.99866	0.906836	0.902416	1.56468	0.833889	-1.93681	1.15878	1.17994	2.09512	1.12665	0.364365	1.45814	1.50737	0.35634	0.972248	0.0401261	2.76169	-1.31367	-2.63705	-0.832704	-2.05222	-0.688529	-0.0968534	-0.00478371	-1.17869	-0.428934	-0.412042	-0.699947	1.62055	-1.86475	0.383693	0.786412	0.62026	0.863888	0.0292482	-2.8163
14.0741	0.122484	1.50828	-1.28811	-1.88288	0.44147	0.809846	4.13533	-0.0286564	1.92177	-0.64501	1.51503	1.53962	1.88465	1.7333	1.90931	0.930408	0.461584	4.43125	-1.32492	0.770226	1.73052	2.85668	0.82643	0.551516	2.31724	2.01101	0.772599	1.34212	-0.000532734	-0.130172	0.172163	-1.10318	-0.581038	0.194743	-0.483357	-0.578432	0.426827	-0.802545	-0.511034	-1.97246	0.276424	-0.348018	-2.20143	0.734878	0.491895	0.695204	-0.384661	-0.354663	-2.89158
14.5679	0.258764	2.19759	-0.652774	-1.87674	-0.155198	0.0363644	3.5817	-0.721928	1.82355	-2.29695	2.43145	-0.255231	0.0210004	2.0914	5.79838	0.104753	-0.957545	2.12806	4.40145	1.48254	1.74453	0.662294	1.49748	0.629683	2.25815	1.32906	0.57525	0.883971	1.12622	0.536711	0.858095	-1.0303	-1.32226	5.1297	-0.377632	0.068671	1.10237	-1.7539	-0.441456	-0.8552	-1.28986	-0.474761	-2.82909	0.543652	0.316856	0.0618186	-1.62818	-0.501575	-0.568419
15.0617	-0.856548	3.67057	-1.49611	-0.585223	-0.187821	-0.453015	3.88432	-0.370783	1.32572	-1.68179	2.59337	-0.00915063	3.18173	1.37876	1.05769	0.479155	0.946551	-0.110589	-1.83813	1.74629	3.7497	0.909708	1.07888	2.9796	3.15726	1.27797	0.749281	2.22438	2.22977	2.4424	-0.200502	0.410306	-0.326203	0.127414	-1.04753	-0.627588	1.50264	-1.19229	-0.0513831	-0.863254	-0.771278	0.298344	-3.43667	2.27454	-0.342295	1.23558	-0.985671	0.0505299	-2.25473
15.5556	0.787896	2.29545	0.796605	-1.28682	-0.281329	-0.114937	3.25259	0.223459	0.867057	-1.86812	3.11267	1.32046	0.815133	0.587337	0.896956	0.601943	-0.771491	3.34628	0.252384	3.69616	1.26106	1.07938	2.66928	4.62485	4.21058	1.93247	1.28524	0.324308	1.80511	4.71063	-0.463285	-1.70944	-1.13845	0.0520872	-1.06028	-0.425822	0.577018	0.245974	-0.334727	-1.07476	-2.16033	1.77505	-3.47134	1.18974	-0.803343	0.87232	0.271619	0.114767	-2.58083
16.0494	1.30548	1.54708	2.51995	-1.78889	0.0739641	1.02818	3.59527	-0.171636	-1.02949	-0.823257	2.56101	0.870851	1.69496	1.81478	6.78834	-0.150173	-2.22097	2.48495	-0.779871	3.36069	0.710787	1.41929	1.34826	2.73231	4.75183	2.90064	0.985456	-0.489881	0.944335	5.50509	-0.44543	-1.75817	-1.3162	0.282438	0.100149	-0.658445	0.457949	0.926386	-0.689817	-0.545245	-1.15208	1.15695	-2.70601	0.385549	-0.932711	1.01683	0.640841	-1.00948	-2.82594
16.5432	1.68595	2.22623	0.439192	-0.916078	-0.312152	-0.171896	1.86535	-0.976826	1.77493	-0.920713	4.27892	1.79598	2.3771	1.33233	4.50464	1.10701	-0.107126	3.2634	-1.08966	3.02276	-0.379584	1.3491	0.428853	-1.48752	3.31234	1.59587	1.5118	0.538895	0.923871	3.00388	-0.833193	-1.68103	-0.96579	-0.531323	-0.293582	-0.273172	2.07824	-0.309939	-0.237942	-0.840952	-1.42011	1.31507	-2.78403	0.65349	0.931145	0.660342	-1.32504	-0.632106	-2.93799
17.037	1.8519	-0.395716	-0.303066	0.809491	-0.490447	-0.785038	3.33583	-1.12604	-0.132799	-0.975931	2.81812	-0.47742	0.645804	0.456503	2.44594	0.586893	-0.272806	2.96809	-1.10675	1.65259	0.773404	0.443721	-0.811654	-1.00228	2.32521	2.58664	2.23795	0.150698	1.05129	3.48163	-0.407706	-0.324749	-1.43732	-0.527069	-0.637197	1.34273	0.912918	0.179424	-0.499144	-0.833743	-0.694775	5.79535	-1.24713	0.369386	1.2764	0.0542608	-0.230602	-0.275461	-2.87401
17.5309	0.606786	1.03143	-0.47224	0.136958	-0.460824	1.33731	1.5745	-1.26285	0.748676	-1.24543	3.61551	-0.848856	2.47685	0.231119	2.52911	0.51268	-2.13541	4.18697	1.3981	0.56618	0.942256	0.332385	0.0800935	1.7283	2.42388	0.156275	1.58671	-0.199035	-0.122744	-0.291982	-0.667886	-1.28468	-0.708735	0.934373	-0.847632	0.194935	0.983375	-0.119404	-0.487493	-1.42275	-0.480521	3.37819	-1.94627	-0.120175	1.06573	0.00107225	2.47527	-0.56723	-3.23066
18.0247	2.80113	1.45725	-1.01905	-1.15903	0.129914	1.24405	1.21539	-1.66465	-0.309222	-1.6677	2.95416	0.808348	1.57	-0.291392	1.52785	0.157866	0.0762793	0.810051	0.588438	4.30579	1.62152	0.792717	1.13386	1.01386	2.87783	0.20964	1.43437	-0.589731	0.871978	3.31222	-0.620416	-1.63578	-0.875484	1.17874	-1.06566	0.939317	0.755131	-1.30737	-0.434204	-1.74077	-1.04853	1.06248	-0.0423814	1.27833	0.617691	-0.415243	0.0288056	0.0825953	-2.95794
18.5185	1.03236	1.01992	-1.39655	-1.22453	0.126986	1.8243	1.08812	-0.640166	0.597434	-3.2892	3.84144	1.10366	0.543787	2.10961	1.72619	0.258252	0.860748	0.561539	-0.457456	0.855935	1.38221	0.964385	2.17047	1.17742	3.25145	0.931437	0.860255	1.55713	-0.399629	4.54709	-0.428804	-1.46291	-1.69732	-0.0208384	-0.940982	-0.429038	2.35786	-1.03104	0.666091	-1.64163	-0.589921	0.562904	-0.691238	3.31328	-0.308727	-0.147398	-1.48959	-0.181692	-2.62194
19.0123	1.89989	0.596677	-0.210307	-1.75932	0.0273339	2.33695	1.14035	-2.08307	1.81504	-4.67233	2.65732	-0.0622634	2.71037	1.09058	-1.24128	0.446229	1.45546	0.37244	-1.27804	2.63762	0.804595	1.35909	-0.0723013	1.38822	3.75183	1.61427	1.94506	1.50534	0.620247	6.13901	1.94026	-1.35843	-2.06309	0.577147	-0.856584	0.61581	1.81273	-1.25781	0.792298	0.259942	0.841024	-0.442344	0.120799	2.99538	-0.371886	-0.0299549	-0.556634	-0.602463	-2.26744
19.5062	3.38106	2.57673	-1.87338	-2.09514	-0.0476128	0.90866	1.32432	-1.0461	0.2662	-4.50805	2.91497	0.6646	2.32282	-0.0819023	0.811923	1.40182	-2.2238	1.95833	-0.890412	1.83692	0.391555	0.933793	-0.00141471	2.75006	3.13607	1.83313	0.421057	2.7975	-1.01087	4.46207	-0.0386519	1.24112	-1.98502	0.720166	-0.735258	0.0284511	1.61516	-1.30776	0.586629	-0.0235405	-1.08408	-0.564322	-1.3967	2.88877	-0.269195	-0.428603	-1.28024	0.134506	-2.1346
20	4.38816	0.328803	-0.769246	-1.24755	0.0105248	1.17481	2.77035	-0.643062	-0.260454	-2.86993	0.0793019	0.148093	2.03131	0.513331	-0.376558	0.288574	-2.62803	3.02765	-0.867531	3.5106	1.90205	-0.0240087	1.01294	1.5376	3.52016	2.81193	-0.107273	0.0646072	0.559651	7.53842	-0.75749	2.26666	-1.86401	4.37743	-0.19883	-0.0552299	1.76801	-0.100071	-0.598217	-0.389215	-0.905645	-0.999748	-1.02832	2.30137	0.0179738	0.591159	-0.0451817	-0.404413	-2.11672
20.4938	4.06814	0.184714	2.40034	-1.64789	0.542094	0.366126	0.894441	-2.09265	1.00349	-3.1113	1.63244	1.3842	1.96162	1.43352	1.34293	0.591748	-0.379284	2.04564	-0.404877	2.73187	1.56139	1.03166	0.626781	3.33464	4.47402	3.34129	0.189027	-1.02406	-0.128458	6.98897	0.340091	2.23807	-2.03471	0.859217	-0.298101	0.780251	2.51129	-0.817113	-0.428559	0.142442	-0.639992	0.3672	-1.81943	2.74602	-0.440709	1.81291	1.87801	0.86422	-3.21312
20.9877	3.67763	4.3515	4.97737	-0.357864	0.0743014	2.0914	0.840166	-0.878658	1.54933	-4.5692	3.35181	0.113813	4.03018	0.695578	3.67384	0.548588	-1.64674	-0.0797472	-0.087054	1.89252	2.08958	0.950399	0.344711	2.1099	2.60198	1.71788	0.050103	-1.09039	2.02127	7.75549	0.723986	3.91412	-1.96178	0.9204	-0.299992	0.783243	3.77182	-1.25733	-0.758438	-0.0973271	-0.432443	1.5685	-1.72967	1.96313	-0.652647	1.28381	1.6334	0.340291	-3.44972
21.4815	3.13082	6.13325	2.66495	0.641961	0.221395	-0.149351	1.30944	-1.71877	1.71637	-3.97661	2.88993	0.937359	0.466855	0.789676	5.57562	0.422821	-0.398147	-1.35251	-0.795557	1.58915	1.06122	1.5569	1.14924	2.07265	5.50906	1.77097	1.4528	-2.11184	1.9675	4.31125	0.790736	3.34318	-1.94116	-0.0146705	-0.176368	0.441357	4.08487	-1.53358	-0.999162	-1.45084	4.93419	1.25512	-1.55099	0.621941	-0.786125	1.88144	-1.48853	0.29786	-3.15484
21.9753	1.74102	5.53645	0.31452	-0.825089	-0.244367	1.09427	1.76556	-1.69209	2.08256	-4.02204	2.30661	0.222342	-0.960487	-0.0298407	2.79247	-0.207339	-0.764119	0.534797	-2.05689	2.6016	0.247377	1.83954	0.440957	3.46886	6.60988	1.37993	1.29579	-2.50247	0.855764	4.29701	1.03188	0.772669	-1.69041	2.04874	-0.477674	-0.642334	2.84528	-0.833224	0.0112579	-1.31226	2.63349	1.16159	-1.94536	0.357567	-0.36316	1.10954	-0.870806	1.67856	-2.25284
22.4691	1.14094	5.2754	-0.0019679	-0.545478	-0.554245	-0.327428	1.65838	-1.89933	-0.78899	-2.84464	1.82892	-1.17332	-0.722233	0.332779	4.92617	1.51894	0.227799	-0.284918	-2.62283	0.0599648	1.26627	1.64016	0.68719	2.79455	5.70835	1.72173	1.36359	-2.01089	1.28873	1.54092	1.40934	-0.166715	-1.59302	2.71896	0.0203451	-0.923747	2.76474	-1.79543	0.445829	0.753502	-0.499055	2.17068	-2.50815	-0.497993	-0.35824	0.597031	-0.539514	0.769789	-2.21585
22.963	0.592967	5.19276	1.67395	0.547772	-0.662088	2.24268	0.380053	-1.444	-0.360457	-4.11008	1.28424	-0.107777	0.944517	1.18327	5.76925	0.059568	-0.100726	-0.445459	-1.02458	-0.509902	1.21803	1.49418	-1.49925	2.56546	2.98241	1.02656	2.24951	-1.32535	0.838089	3.69017	-0.376937	3.24265	-1.84041	0.549094	-0.333973	-0.283363	2.77141	-1.71998	1.38544	1.47166	-1.58715	2.32515	-3.62369	-0.0772627	-0.832272	-0.410837	-0.84397	-0.114718	-1.28113
23.4568	1.85621	6.42993	1.93272	-1.08045	-0.312022	0.650165	0.871968	-1.73688	0.967318	-4.96844	1.44371	0.692134	-1.32715	0.889925	5.65814	0.218464	-0.192839	0.121042	-0.793812	1.76466	3.1612	0.901526	-1.59354	0.733468	0.675436	1.21016	2.02079	-1.1385	0.0320506	4.70255	-0.73293	1.71368	-2.00478	3.1425	-0.352797	-0.183201	2.20415	-1.65196	0.768559	0.610195	-1.43004	1.5644	-3.55962	-0.0533619	-0.947016	-0.384	-1.30133	1.09986	-2.13834
23.9506	1.47422	8.89553	0.0118155	-0.851281	-0.743912	1.69483	0.478721	-2.32798	-0.590685	-6.08261	-0.191295	-0.16448	2.1132	1.28635	3.41157	-1.12978	0.658869	0.175443	-0.86644	2.20554	1.81448	1.36356	-0.600029	2.33521	0.81127	1.11101	1.76287	-0.731694	-0.031359	3.01988	-1.16602	0.517021	-1.83989	1.91179	-0.339692	-0.962139	2.63415	-0.621204	0.167796	-0.0557004	-2.18941	1.46443	-2.96976	0.257395	0.791633	-0.143455	-0.999343	0.680679	-2.66914
24.4444	1.20327	16.8514	0.108477	-1.37044	-0.780252	3.57234	0.227872	-2.0104	0.435634	-5.32038	0.102885	0.530111	2.82059	0.231897	2.13332	0.509017	-0.608173	1.38288	-1.05109	2.64209	1.04537	0.498286	0.0567349	0.977386	1.34453	1.53789	2.64994	-0.338431	-0.0649357	3.68228	-1.33592	-0.937729	-1.40812	0.662135	-0.114371	0.0891081	0.872539	-0.910221	0.807894	-0.0134993	-3.24543	-0.459802	-1.75234	-1.06496	0.668013	-0.185407	0.0531771	-0.458089	-2.20929
24.9383	5.40198	11.3225	0.102179	-1.44817	-0.116423	1.48112	0.999599	-0.952484	-0.338206	-4.73848	0.924137	2.1498	1.10119	1.97369	1.5604	-0.509468	-0.0848789	0.752862	-1.13262	2.02212	0.465685	-0.115937	0.533637	0.19333	3.02783	1.94034	1.70525	-0.81172	0.166696	3.33124	-1.16924	-1.25724	-1.36524	-0.647172	-0.642074	0.568422	-0.39287	-0.434115	1.4912	-0.821713	-3.0873	-1.30924	-1.29047	-1.54343	-0.796127	-0.582222	0.528189	0.286262	-2.52988
25.4321	4.66261	7.24783	-0.19198	-0.792662	-0.182381	4.03351	0.902362	-1.14922	-0.18222	-5.30526	0.256498	2.12048	0.87035	2.2271	-1.10532	0.172004	-2.44325	0.13307	-2.00202	3.43473	0.982859	-0.71996	2.38836	-0.00578175	4.01612	2.0598	2.33618	0.0351372	0.353673	3.75454	-1.21261	-2.12619	-0.946868	1.11156	-0.442794	0.885389	0.0369107	-0.604023	0.608721	0.84609	-3.08699	0.676174	-0.904831	-1.56689	-0.853847	-0.378477	0.373089	0.280348	-2.80607
25.9259	2.17023	7.11746	-0.540052	-1.61089	-0.109091	0.115597	0.476455	-1.37178	0.0677277	-5.60722	1.7119	1.47913	-0.226641	3.4616	-1.17561	0.0386555	-1.96086	2.37782	-3.48643	3.77128	0.0529011	0.699405	0.691617	-0.333139	4.04429	0.175884	3.0016	-0.104161	1.56832	3.44157	-1.15556	-0.926529	0.974802	1.25652	-0.703318	-0.0274954	1.87881	-0.48255	0.221106	1.06144	-1.44207	-0.428431	-2.26006	-1.7863	-0.282782	-0.125849	-1.25963	-0.0177874	-2.88204
26.4198	3.19438	4.51679	-0.305076	-2.19251	0.455802	0.538882	0.0874631	-0.652016	0.828605	-4.42089	1.64001	1.15128	0.0644708	4.54775	0.79194	0.260103	-0.210229	3.30666	-1.86924	2.57937	0.669642	0.986103	0.649849	0.0631285	4.28985	2.10648	2.71389	-0.135648	1.83392	3.47921	-1.66698	-0.334787	-0.947224	0.210854	0.076703	0.857634	1.05271	-1.71962	-0.774498	0.696272	-1.01933	0.710703	-2.84137	-0.812269	-0.46043	0.699738	-1.93932	0.532798	-2.9516
26.9136	2.95595	3.42595	-1.25878	-2.4306	0.181066	0.822533	0.183511	-1.34959	2.92522	-6.18313	2.93136	2.00005	0.150765	0.98348	-0.0407514	-0.166616	0.182012	1.55889	-0.850369	4.53396	2.53221	1.4567	1.00271	0.719289	5.08228	1.07316	2.26276	0.108399	-0.118285	4.33113	-1.29986	-1.54368	-1.20848	1.34643	1.24964	0.189495	0.445191	-1.92192	-0.179499	2.92384	0.0496225	0.578725	-2.76509	-0.591476	0.162594	0.691044	-3.43093	0.385283	-3.21827
27.4074	3.01041	4.34155	-1.39101	-2.06578	-0.220729	2.38162	-0.229024	-1.23989	3.9631	-3.89339	1.55708	1.77731	0.943384	0.389958	-1.00527	-0.42895	0.0669143	0.21452	-0.772443	1.03169	2.2338	1.41548	0.161878	1.01425	3.74754	0.787553	1.44489	-0.44626	0.783774	5.20909	1.56746	-0.167236	-0.66632	-0.22928	1.37899	-0.178948	-0.0460099	-0.866854	-0.259465	2.01224	0.517259	2.74111	-3.25181	-0.931311	0.372344	2.82409	-1.83492	-0.121552	-3.44863
27.9012	3.68823	3.14737	-1.25767	-1.42261	-0.174326	-0.583586	0.559859	-1.52785	3.76839	-5.62988	-0.0426096	2.64633	-0.416552	1.63953	-0.558246	-1.0891	-0.661727	0.365434	-1.72677	-0.558516	0.241316	1.44938	0.791968	0.67915	7.60132	1.62459	1.22331	-0.100564	1.44238	2.44292	0.0324291	-0.510728	0.469139	0.445325	0.77553	-0.164773	0.0383441	-1.21897	-0.683044	2.07599	1.29465	0.691401	-2.48808	-0.653145	0.299591	1.78595	-2.63626	-0.657748	-3.2221
28.3951	1.60972	4.41402	-0.954202	-0.648118	-0.68729	2.21006	0.704503	-1.35567	6.42648	-5.1732	1.46464	1.18997	0.343791	0.999257	0.297657	-0.510282	-2.09132	2.17717	0.0254938	2.66406	1.15955	1.43438	0.00330366	1.6568	6.54864	0.732584	1.57072	0.775004	2.95267	2.70329	1.42765	3.15418	-0.687242	0.308974	0.529691	1.02273	1.30781	-1.12183	-0.622584	1.6853	0.0764614	0.506809	-2.96683	-1.02307	0.286201	0.109888	-2.78598	0.758259	-3.77383
28.8889	0.999369	3.45532	-1.71315	-1.42094	-0.63325	2.55139	2.94398	-1.25471	7.84066	-4.19255	1.82555	1.35715	-1.19535	1.60612	-0.463635	-0.156062	0.837135	-0.0541753	-0.143939	-1.02189	0.719443	0.0840329	-0.392844	-2.70616	4.59099	1.3953	2.66031	0.653215	0.892576	2.37434	0.488066	2.95633	0.648441	1.25995	1.55151	1.5458	0.545089	-0.111959	-0.640528	0.510331	-0.564733	0.450768	-3.14297	0.140247	0.350594	0.153815	-1.83157	1.10365	-3.14995
29.3827	-0.370546	4.09376	-2.3555	0.361777	-0.511721	0.472628	3.331	-1.60068	5.86953	-5.00162	2.21358	1.90603	1.14791	0.228219	-0.0214715	-0.921632	0.518166	0.85402	-0.435782	0.183311	0.549616	0.335735	-0.318349	-2.29825	2.9321	0.0415671	0.34584	-0.421037	0.686445	-0.146695	-0.319039	-0.555441	-0.0754978	2.5803	2.0534	1.50515	1.12622	-0.122682	-0.730381	0.279335	1.09211	0.892489	-3.47318	6.61028	0.556056	-0.449503	-2.83266	0.410931	-2.69734
29.8765	0.664294	3.11624	-2.66418	-0.915923	0.0597745	0.0308004	2.40624	-1.601	6.15702	-4.70958	1.82789	1.63403	-0.924746	0.758074	-0.387856	-0.562486	-2.61347	1.8973	-1.47008	-0.961754	1.00705	0.585394	0.308364	0.0678062	1.26955	-0.0899122	1.16195	0.414903	1.41566	-1.83009	0.862464	-0.431352	0.00633621	1.49182	0.744551	2.34141	1.6629	0.628164	0.117162	-0.509086	-0.495939	-0.278946	-3.02243	2.05632	1.18215	0.223422	-2.05147	0.236302	-2.66677
30.3704	1.30297	2.09829	-2.77744	-1.01932	-0.0366506	1.09212	1.55328	-1.25041	7.10973	-5.93735	2.62006	1.34837	0.136141	0.601475	0.609554	-0.131427	-1.68326	3.20549	-1.1353	2.2481	0.39947	0.973006	0.38633	-0.117578	2.58333	-0.187323	1.19202	-0.388867	1.52231	1.38069	1.70107	-0.460217	-0.332976	3.13076	0.579876	0.682973	1.88906	-0.418995	-0.31728	-0.227244	-1.50592	0.511872	-3.17883	0.893725	0.993831	-0.228426	0.804117	0.239336	-2.1687
30.8642	0.921302	0.53536	-2.83785	-1.75618	-0.112416	0.905924	0.720946	-1.90625	3.10312	-6.11085	1.99678	1.96978	-0.320807	1.11668	-0.603606	-0.626916	-0.993346	2.81922	0.248478	2.87515	0.660609	1.6664	0.607238	0.437178	4.42249	-0.956166	0.370774	0.703797	0.0605656	0.99792	0.162078	-0.653281	1.6869	0.787904	0.403797	0.910693	2.40021	0.197158	-0.217439	-0.933888	-0.794516	1.80986	-3.51722	1.71412	0.897326	0.256142	2.05143	0.0463178	-1.85965
31.358	0.649754	1.31219	-2.94123	-1.01584	-0.133808	2.38083	0.211238	-1.60717	4.43657	-5.18822	1.5175	2.26289	-1.16533	1.80288	-0.00281872	0.580828	-5.27216	2.06722	1.77495	2.1193	1.49941	2.13163	-1.04873	1.67111	2.35797	-1.22204	0.477043	-0.165075	0.316221	1.50476	-0.223963	-1.15292	1.09648	-0.225588	-0.160896	0.203097	2.09851	-0.483162	-0.0650273	-0.84144	-1.69588	3.90751	-3.38109	1.7563	0.556256	0.28704	4.29553	0.0984635	-2.9199
31.8519	2.07241	1.0549	-2.76421	-1.20067	-0.0599073	3.69758	-0.65794	-1.63982	4.65221	-5.1719	0.825177	0.478771	-0.111291	0.741333	-0.55429	0.755116	0.187614	0.191276	2.13112	3.07069	1.92192	0.962389	0.1942	0.655665	-0.523121	-0.88655	0.200194	-0.811517	0.152589	6.61603	-0.61654	2.46093	0.543666	-1.08097	0.0293009	-0.0073747	0.301175	2.65863	0.658246	-0.589381	-1.95694	1.83758	-3.41478	1.80459	-0.315834	-0.448939	4.18519	-0.215509	-3.10679
32.3457	1.14794	1.41933	-2.60421	-1.55331	-0.361102	2.77502	-0.16846	-1.27465	4.6897	-6.80505	0.825177	0.107523	-0.779081	0.9079	-0.966284	-0.343213	1.68183	-0.683206	3.37158	1.53372	1.26994	2.32197	0.393913	-1.99489	-0.788162	0.851462	1.98572	0.116246	-0.66924	-0.429476	-1.26314	0.297289	-0.184545	-0.588202	0.544367	-0.251823	1.7014	3.15248	-0.0912546	-0.871342	-2.50571	2.16294	-3.07741	0.472491	0.76219	-0.262482	2.00743	-0.132246	-3.45702
32.8395	0.948204	1.27747	-1.77602	0.146054	-0.281086	0.776601	1.71544	-1.85386	2.73187	-6.37727	-0.387628	0.0779305	-1.73446	1.29446	0.763454	0.0177404	0.949473	-0.68133	2.34214	4.18847	0.846135	1.3355	-0.379013	-0.586632	0.79418	0.908399	0.621576	-0.757436	0.460942	0.367238	-0.376292	-1.03977	-0.982903	0.421892	-0.240706	-0.556576	1.77963	1.70288	0.245501	-0.924926	-2.42563	2.49058	-3.09639	0.168147	-0.0884432	-0.442297	1.0722	0.203285	-4.10254
33.3333	0.432149	2.67941	2.37614	-0.750212	0.202592	0.458561	2.67115	-1.37701	3.55303	-5.59555	-0.0568267	2.29704	1.98083	1.05132	-1.11066	-0.447265	-3.9516	-1.5562	0.424824	4.19517	1.57031	1.09375	-0.375182	1.73041	5.7102	0.922124	0.604248	-0.873172	-0.754953	-0.043734	0.814004	0.930371	-0.581922	-1.19265	0.327895	-1.58749	1.32064	0.93465	0.111176	-0.020192	-2.8019	1.33627	-2.60616	0.550343	-0.543019	-0.347472	1.87861	0.394192	-4.01098
33.8272	1.6096	3.79779	1.63113	-1.09525	0.339054	-0.656382	0.608374	-1.80144	3.47354	-5.35367	-0.645477	-0.786555	-0.718467	1.76289	-1.15097	-1.67538	-3.76246	0.222161	-2.43762	4.32582	1.69786	-0.185918	-0.217544	0.813472	4.24172	-0.395966	0.43277	0.277546	0.293214	2.53279	-0.42937	0.884725	-1.02843	-1.09879	0.869176	-0.0879303	1.74313	0.132679	0.332758	-0.640863	-1.52171	-0.93298	-2.82124	-0.00907925	0.261885	0.0546141	0.466834	-0.0712522	-3.25107
34.321	1.51845	5.18467	4.76626	-0.950084	0.268435	0.48099	-1.0596	-2.24921	5.39519	-6.12838	-1.2174	-0.02324	-1.65192	1.54409	0.734896	-1.07732	0.874509	-1.32165	-2.43372	3.99546	0.566328	1.66074	-0.835827	1.84317	4.85692	0.633832	0.70827	0.372773	0.760518	3.07285	-1.29743	0.748032	-0.244489	-0.312872	0.546149	-0.343551	2.34754	-0.46832	-0.0854748	-1.06408	-2.94343	-0.570256	-1.9752	0.928497	0.477683	0.277363	-0.145035	-0.480926	-2.76127
34.8148	0.974165	3.28321	1.73274	0.272851	-0.11144	0.0634016	0.490536	-1.3964	2.89266	-5.51137	-1.2231	-0.493122	-1.80915	0.643303	-0.58681	-0.816047	0.233994	-0.522865	-0.602342	2.5913	0.399242	0.527723	-1.28649	2.97901	3.84784	0.644757	2.10807	1.1307	0.472508	2.0137	-1.90712	0.775401	0.198128	-0.679206	0.683276	0.88705	1.12913	1.64532	0.126403	-0.415213	-0.314284	1.41465	-0.773738	0.54608	0.0746972	-0.42442	-0.0194525	-0.586759	-1.71288
35.3086	2.35192	7.64768	0.697269	4.34593	-0.50063	-0.249076	0.370342	-1.54714	1.20209	-4.41421	-0.0758244	1.65006	0.0857739	2.07468	1.00516	-1.29143	2.66909	1.10226	-1.37513	4.88785	-0.275457	1.73341	-0.868921	0.937348	1.96013	-0.409382	1.15495	2.2649	1.82136	1.56555	-1.89643	-1.36247	-0.861435	-0.451029	-0.125512	1.24935	1.01638	0.114562	0.248354	-0.509109	-0.631894	-1.24986	-1.42017	0.248601	1.19274	0.00438598	-0.482652	-0.425781	-1.72658
35.8025	2.77133	2.15919	0.0889445	1.92327	-0.601188	0.169306	-0.760021	-1.22526	1.57191	-5.39733	-0.634366	1.65598	0.546753	0.356735	0.867711	-0.184497	-0.240341	1.40348	-0.383718	1.87581	1.39342	1.78426	-0.735508	-1.57593	0.273326	0.290295	1.07454	0.671897	1.84993	2.77406	-0.965457	-1.52262	0.337816	-0.728049	-0.329778	1.04171	2.4592	-0.543937	-0.217379	-1.78485	-1.70382	-1.70367	-2.80468	-1.87601	0.579691	0.326197	-1.20693	-0.103146	-2.74825
36.2963	2.29693	2.28143	-0.995282	1.14085	-0.617685	-1.92374	1.82324	-2.18105	1.97006	-5.7261	-1.27971	0.650175	-1.33828	0.912296	0.41166	0.0602486	-0.750375	1.45699	2.59293	0.982681	-0.108398	0.677489	-1.5289	-1.30748	2.98492	0.343804	1.35591	0.023944	0.971621	1.25926	0.639292	-0.0568864	-1.07679	-0.285481	-0.43725	0.179469	1.44712	-0.54196	-0.397982	-1.64233	-0.155967	-2.52075	-2.46982	-0.279646	1.55675	-0.6092	0.306693	1.25045	-2.37244
36.7901	2.06724	0.685142	-1.6668	1.62609	-0.396939	-0.653709	0.222298	-1.31355	1.72439	-4.55903	-1.36408	0.618798	-2.92139	1.89839	1.43015	0.156073	1.35443	0.179273	1.09515	4.9994	2.21345	0.048636	0.0338792	-1.90541	3.41767	0.22272	2.01383	1.32116	2.21961	3.85718	-0.753992	-1.8919	-0.961655	-0.214039	-0.238146	0.545822	2.37785	-0.967658	-0.0526257	-2.14504	-0.372782	-2.38305	-3.16175	-0.237535	0.836889	-0.632586	0.170727	-0.00445125	-2.8869
37.284	1.96747	1.30408	0.0166064	0.813517	-0.78717	0.97772	0.512184	-1.94414	-0.329096	-5.66664	1.94983	1.22825	-2.95356	1.96937	-1.85803	-0.651161	-0.65346	3.27781	2.71459	-3.43849	0.994495	-0.415687	0.493264	-0.97882	1.97011	0.911847	0.645551	-1.24281	1.96528	6.52262	-0.33529	-1.4647	-0.435605	6.20476	-0.0205856	0.138234	3.27711	-1.954	-0.839209	-1.25134	-1.50616	-1.32876	-2.80189	0.0597544	0.17542	0.236961	0.387534	-0.0453146	-2.58902
37.7778	-0.339069	0.797675	-1.10996	1.71509	-0.00602822	0.479089	-0.691658	-1.79355	2.83739	-3.73259	0.574705	1.07691	-2.23953	0.543548	-1.07972	0.441228	0.0994539	2.92137	0.814237	-1.078	0.908681	-0.491226	-2.40594	-0.987778	5.21213	0.142634	1.27233	-0.83638	0.817946	3.18449	1.75798	-1.83793	-0.76619	3.95976	-0.0192145	0.657802	1.99277	-1.98796	-0.849172	-0.799179	-2.51689	-0.380872	-2.92538	-1.07263	0.0359158	-0.13449	-0.923559	0.0187179	-2.93045
38.2716	-0.379723	-0.907379	-1.88997	2.89342	2.47008	0.322287	-1.76566	-2.20186	2.2438	-3.97832	-2.15796	1.85204	-3.49654	1.02491	-3.60901	1.71905	-1.25721	0.369373	0.624825	-3.23032	-0.604782	-0.0213562	-0.46642	-0.371968	2.51729	-0.658479	0.817398	-1.25284	0.41168	2.05031	0.0280762	-0.999856	-0.833081	1.39514	0.871549	-0.849158	2.88179	-3.37031	-0.332955	-1.87276	-1.36655	-0.474795	-2.61059	-1.10711	0.281909	0.166051	0.467721	0.755846	-3.12605
38.7654	-1.30067	0.0236889	-1.9751	3.17881	1.31499	-0.375199	-0.544276	-1.44898	0.577614	-4.85297	-2.9998	2.28722	-1.48528	1.03131	-1.65797	1.13465	0.388839	-1.04923	0.937593	-0.284695	-0.0263203	0.234645	-1.72809	0.549977	1.84789	0.104118	1.05522	-0.366786	1.81421	3.94644	0.0101781	-1.76788	0.207564	-1.0676	1.86163	-2.45486	2.80802	-2.86319	-0.375945	-0.500104	0.086872	-1.33677	-3.15762	-0.836275	-0.493168	-0.668409	-1.10426	0.852851	-3.15736
39.2593	0.0784862	-0.285851	-1.50494	1.13572	4.74902	1.00057	-0.187554	-1.50719	2.67291	-6.10768	-2.23536	0.693781	-3.45034	2.27889	0.732779	1.30803	-2.14378	0.217233	1.71737	1.06925	0.461002	-0.448048	-1.11607	-1.04096	1.12419	0.577562	0.920234	1.19254	1.57243	5.02793	0.0142865	-1.53683	0.0713319	-0.573875	2.2451	-3.12052	2.98161	-1.75713	0.25415	0.253016	-0.23198	-1.60659	-1.97665	0.751339	1.18019	-0.455049	3.1302	1.18021	-2.43596
39.7531	-1.19772	-0.65207	-1.81479	0.88759	5.24409	-0.617547	1.80399	-1.8493	2.31843	-5.69561	-0.253517	-0.869466	-2.31309	0.766475	1.03897	1.2978	-0.808846	-0.614271	2.87228	0.4896	0.70003	-0.475469	-1.00657	1.29576	1.80773	0.21976	0.987325	1.82824	-0.280473	3.55776	-1.11442	-2.01083	-0.0209116	-0.335664	1.50279	-2.96584	1.98473	-0.676438	-0.0572847	-0.84649	6.5746	-1.82538	-1.68688	0.103997	0.626512	-0.0108056	1.16441	0.373046	-3.05998
40.2469	0.405261	-1.34133	-1.68257	1.01497	3.29262	-1.95245	-0.600779	-1.05153	0.95528	-6.31371	-0.381549	0.874104	0.450689	0.836796	0.103978	-1.46356	0.885697	-1.30641	2.05877	1.77977	1.4463	-0.299621	-0.679332	0.0530278	2.92691	0.540982	1.34122	1.41994	0.829112	3.6148	-0.963419	-1.77717	-0.628206	-0.450675	0.488616	-3.25241	2.17708	-0.126437	0.407055	-0.249106	3.0571	-1.25275	-2.08301	-0.0946322	0.171153	-0.427316	2.08578	0.0887385	-3.13691
40.7407	0.0104093	-0.882412	-1.47464	-0.355533	2.33543	-1.69529	0.134508	-1.56258	0.14682	-6.99366	-1.17241	-0.110489	-1.52542	0.975975	-1.5852	-1.03874	-0.235353	-0.0227883	-1.66799	-0.0663912	1.10743	-1.14169	-0.849269	-1.4449	4.28468	-0.386894	-0.0301364	-0.195156	0.344004	5.26061	0.674484	-0.524958	0.584978	0.131086	0.585266	-0.774037	2.29527	-1.43773	-0.0147903	-0.181304	0.993074	-1.21351	-2.8124	-0.500263	-0.833177	-0.527983	1.98187	0.234943	-2.55298
41.2346	0.978637	-1.43578	1.7009	-1.16821	3.65843	-1.58119	-0.586602	-1.69447	-0.532315	-4.62234	-0.566458	0.722166	-0.894538	-1.01471	-1.09181	-0.960002	0.0899164	-0.135754	-0.184189	1.39448	0.435669	-0.549553	-0.551583	0.273206	-1.33302	0.403781	0.8464	-0.482471	0.710759	5.52297	-0.185802	-1.18958	0.89959	0.469022	0.609448	-1.52895	2.63922	-0.618043	0.211479	-0.701592	-0.226894	-1.85557	-2.94713	-0.967451	-1.73011	-0.242873	0.960134	0.380807	-2.14902
41.7284	0.704365	2.40735	2.21092	-1.3297	2.01169	-2.74664	0.901105	-1.90554	-0.617148	-5.1783	2.82928	0.505031	-0.689957	0.59927	0.93043	-0.936144	1.41459	-0.114876	-0.645558	3.02608	1.42045	-0.867897	-0.88579	-0.214891	-0.0582985	0.35282	1.85451	-0.31449	0.171467	5.83969	-0.867394	1.1658	0.027375	-0.607625	0.0381886	-1.10864	2.85174	-2.73255	0.3589	-0.372725	0.352224	-2.31012	-3.10534	-0.676628	-1.79246	-0.0983016	0.14484	1.12244	-0.97916
42.2222	0.638918	3.29419	2.12647	-1.88376	1.19367	-2.96245	1.31993	-0.966675	-1.08402	-5.95639	0.66157	0.71406	1.95496	-0.211525	-1.07136	-0.67005	2.23151	0.0801851	-0.0762746	3.21427	0.00907277	0.0967454	-1.42345	-0.374924	2.58611	1.29344	1.43852	0.683207	-0.0337421	6.32613	1.90349	1.11797	-0.406897	0.0144733	0.352503	-2.81998	2.2909	-2.00763	0.368194	-1.39901	-0.0713384	-2.868	-3.25029	-1.49059	-1.22201	1.00666	0.247146	0.780571	-1.42314
42.716	1.09912	2.69509	0.683585	-2.52786	2.6679	-2.21214	-0.306965	-1.59611	2.1339	-5.68987	0.262081	0.467355	-0.57257	1.47182	0.278393	-0.680959	2.64766	0.0904203	0.829141	-0.50673	0.357722	0.432532	-1.50662	-0.754135	-0.206036	2.08345	0.984481	1.72173	1.65264	6.16439	1.25652	0.0123025	-1.28782	0.408435	-0.128326	-2.06316	1.17395	-3.08929	0.940603	-2.52644	1.72263	-0.997555	-3.73495	-1.03901	-1.30476	0.0653276	4.07167	0.451076	-2.37694
43.2099	0.374161	1.06888	0.547276	-2.55762	1.86877	-1.263	0.278732	-0.794063	-1.15131	-5.38175	0.0896267	-0.928285	0.799373	0.453293	1.2878	0.344684	-2.38044	-0.980224	0.465152	3.63293	0.649319	-1.11535	-1.79284	0.0956964	-0.636249	1.29092	1.27632	1.03948	1.11469	3.20956	0.215856	0.514833	-1.8321	3.38002	0.7498	-2.24806	1.1662	-1.85031	-0.541805	-2.21409	1.98212	-1.62487	-3.43932	-1.2582	-2.05651	-0.389631	1.81245	1.1828	-1.20633
43.7037	1.94726	3.01896	0.909519	-2.83241	1.3761	-1.34161	1.37498	-1.31702	0.223419	-6.21702	-0.160559	0.11326	4.44719	-0.565456	1.49008	0.478299	3.50021	-0.391942	-0.51208	-0.442408	0.97296	0.764699	-1.49221	-0.830603	2.06687	2.09817	-0.354105	1.12845	1.87545	1.30692	1.4579	2.89198	0.0914834	0.813469	-0.372468	-2.48608	0.949091	-2.06204	-0.17499	-0.594123	0.204646	-1.68829	-3.00662	-1.06102	-1.65797	-0.136573	-0.0224262	0.101648	-1.39876
44.1975	-0.180015	0.915571	2.62341	-2.87833	2.12915	-1.12921	-0.352906	-0.794231	-0.763507	-7.16668	-1.79495	0.136142	-1.2753	-0.754813	2.13471	2.28609	4.59999	-0.780279	0.224286	2.62919	0.864403	-0.370007	-1.4774	-0.00213085	1.15411	3.05123	-0.343026	1.77098	0.924926	0.224586	0.17572	1.39819	-0.875364	-0.635608	0.802702	-2.79942	1.0243	-1.26069	0.167317	-0.828865	0.247143	-1.11231	-3.01157	-0.174672	-1.32414	-0.798094	2.70175	-0.0697205	-2.25581
44.6914	-0.124867	2.13218	1.08198	-2.6871	2.19227	-2.69153	1.15361	-1.79264	0.955507	-5.3764	-1.48934	1.40089	-1.50805	0.637904	1.44311	1.16261	5.68099	1.98831	0.151483	2.23408	1.0494	-1.03358	-0.701383	0.030976	2.23637	1.52334	-0.167692	1.36513	1.29878	1.85506	0.246429	0.924979	-1.46767	1.29341	-0.287951	-1.16698	0.0912499	-2.49102	-0.180536	-1.01399	-0.65786	-0.546067	-2.14288	-0.53989	-1.69468	-0.511906	-0.627325	-0.182154	-1.66743
45.1852	0.394087	0.608838	1.24173	-2.44472	2.00555	-0.340891	-0.749329	-1.57356	0.783706	-6.27493	-1.59772	-0.630575	0.385054	0.575415	0.49309	-0.525293	4.18668	-2.12883	-1.145	2.33213	0.76021	0.782846	-1.03533	-0.350061	1.3167	1.01763	1.02252	0.567503	1.03498	2.64992	-0.746755	-0.256984	-1.4168	2.6397	0.0506265	0.138152	-0.585734	-2.23352	-0.38617	-1.77417	-1.89402	0.00796342	-2.50222	-1.21669	-2.2362	-0.354416	0.123146	1.10909	-2.21554
45.679	0.473898	2.07279	-0.0769536	-2.95168	1.07103	-4.01469	-0.129631	-1.38123	0.246166	-4.51571	-1.06384	-0.193199	-0.739108	0.686124	0.931436	0.291078	1.66439	-0.869043	-0.313491	1.97253	-0.877829	0.651135	-1.53442	-0.931932	-0.863582	0.77328	0.636896	1.12938	0.907656	2.91788	-0.267099	-0.661286	-1.30595	-0.11639	1.23997	-1.13032	0.668338	-4.65793	-0.411592	-2.97822	-2.31271	0.845732	-2.7414	0.736608	-1.77638	0.451865	2.80755	0.433416	-1.90599
46.1728	-0.0280757	1.45363	0.490182	-2.84539	2.98459	-4.32671	0.820883	-1.46443	0.222054	-4.69295	-0.900209	-0.777653	-1.61147	0.0558636	1.23351	-0.182031	-6.68522	0.440242	-2.46424	1.91327	-0.424007	0.405702	-2.29877	-0.475305	0.909755	1.72035	-0.880191	0.575422	0.952409	2.00488	2.59636	0.22103	-1.77826	-1.20922	1.21429	-0.547174	1.2919	-4.91757	-0.256554	-2.45822	-2.47279	-0.114462	-2.44342	1.86242	-1.2061	-0.330464	0.459121	0.0937988	-1.14105
46.6667	0.687618	2.46759	0.53785	-3.04766	3.03601	-3.3742	0.540619	-1.90713	-1.95198	-5.25608	0.141461	0.23755	-1.68707	0.204294	1.4742	1.04249	-3.73101	0.768562	-3.13158	1.09474	0.205447	0.32675	-2.75648	-0.51553	4.75214	0.835607	-0.879228	1.60415	2.24064	1.25638	0.111524	0.455613	-1.58584	-1.44604	1.69235	-0.214896	0.320605	-2.17394	-0.422264	-2.51501	-1.35702	0.67549	-2.37417	-0.361736	-1.87443	-0.871288	-0.530517	0.489349	-1.12507
47.1605	3.06826	1.40252	-1.43437	-2.57625	1.94682	-2.11167	-0.519128	-1.57757	-0.687786	-6.68558	0.0498397	0.460258	-2.12989	0.918945	1.9223	-0.0823757	-0.279727	0.168027	-1.71757	-0.140082	1.22526	0.55988	0.341361	-1.19845	3.93359	0.606844	-0.232051	2.16648	2.69265	2.3799	-0.421681	2.58256	-1.27078	3.11695	2.67193	0.57432	0.0945435	-2.2444	-0.356979	-1.21488	-1.42198	-0.410136	-2.51016	0.0603064	-1.03506	-0.735305	-0.209043	0.191416	-1.57694
47.6543	2.58987	-0.0203218	0.835495	-3.05156	1.90236	-2.56365	-0.304828	-2.13134	-1.08085	-5.34153	-1.13848	0.99921	-1.42107	1.91137	2.88604	0.763197	-3.37035	0.37859	-2.17379	-0.0956299	1.12284	-0.728238	0.132119	-0.471534	-0.707513	-0.159083	-1.1297	1.43453	1.38297	2.87317	2.56781	3.82441	-0.791702	3.18571	0.683859	0.552666	0.150124	-1.46039	-0.0674433	-0.228269	-1.65741	0.659327	-2.36857	0.0725889	-1.46379	-0.122121	-0.665717	-0.319643	-2.33784
48.1481	0.447903	0.432915	-0.315385	-3.02344	1.00767	0.495121	-1.20946	-1.86101	-1.46675	-5.46631	-0.17437	0.837017	-2.2949	1.30072	1.9834	-0.464728	-0.646488	-0.362266	-2.60678	-3.97506	0.562553	1.70876	0.300365	-0.139149	2.09382	0.0602298	-1.40508	-0.730364	0.711619	3.15609	2.49134	0.709671	-0.823121	0.254366	2.77748	-0.18649	0.456296	-0.272424	-0.517168	-0.0754719	-1.96037	-0.579646	-1.6891	0.788414	-1.87316	-0.620533	5.07024	-0.129767	-2.27496
48.642	0.824626	0.221596	-0.834399	-2.70582	0.447016	-0.597678	-1.70145	-2.22573	-0.329548	-4.2144	-0.324939	0.00428862	-1.41615	1.04506	1.6107	-0.22162	0.298413	-0.638113	-2.24171	-0.745794	-0.763778	0.328377	0.265944	-0.51386	1.42401	0.799904	-0.330225	0.194084	1.14316	4.76253	0.116272	3.14401	0.417355	0.625517	0.627879	0.850578	0.142089	-0.17325	-0.148386	0.36253	3.04079	0.615502	-2.67905	2.00715	-1.50027	-0.314451	1.12419	0.432695	-2.52942
49.1358	0.839353	0.556763	0.605156	-2.06623	-0.144968	-1.45474	-2.32414	-1.02138	0.9044	-5.144	-0.284572	-0.0903837	-0.773874	1.03219	2.99955	-0.0986901	-1.98071	1.09377	-2.86058	7.08455	1.02546	0.517032	-0.300459	-0.772557	-0.0418302	1.06551	-0.746601	-0.00771911	1.19895	3.12294	0.0639717	1.37621	0.870674	1.16213	0.574049	0.949615	1.42279	-0.155816	-0.327054	0.366148	2.63306	-0.724515	-2.93247	1.9737	-0.372812	-0.305186	3.98151	0.247827	-2.61672
49.6296	2.25149	-0.279658	-0.335267	-1.47247	0.370466	-0.245405	-0.0170218	-1.20063	0.503382	-6.06761	0.207054	0.522615	-1.60943	0.978071	3.55587	-0.258145	-2.59013	-0.649235	-1.54378	6.43054	0.453662	0.816689	-0.613448	-0.107102	-0.291558	1.83319	0.0570304	0.19177	-1.2305	1.76299	0.79297	-0.524802	1.33061	0.900962	0.109417	1.34075	1.81983	-0.742712	-0.386721	0.0786694	-1.31648	-2.2122	-2.18674	0.77766	-0.382081	-0.828325	14.1349	0.181689	-2.2129
50.1235	0.573431	2.35987	-1.55469	-2.14639	1.05453	0.874283	-0.422983	-1.55745	1.0946	-5.0032	-0.331851	0.976633	-1.69683	0.688631	1.95916	-0.828695	-0.308137	-0.36953	-2.2559	7.06529	0.897754	0.584249	-1.08325	-0.633987	1.24775	1.27541	0.744398	0.082198	0.387258	-0.407827	-0.703319	-1.59772	-0.518104	3.78387	1.65903	1.41141	0.712006	-0.724859	-0.82595	0.675976	-2.04969	1.87772	-2.91142	0.347458	0.2169	-0.20955	4.85367	0.64639	-1.74975
50.6173	0.758046	1.19435	-1.74868	-1.5769	-0.197293	-0.373213	-1.01533	-1.31254	0.832698	-6.90893	-1.07065	-0.223913	0.741229	1.65945	0.372946	0.560387	-3.21284	-0.313654	-1.56698	7.92306	0.768133	1.0906	-0.0524823	-1.65569	2.5453	1.28633	-0.987748	-0.256265	-0.399831	1.09348	-0.575289	-0.652042	-0.757929	-0.652901	-0.15947	1.01782	1.45922	0.0203845	-0.930494	1.57772	-1.22842	-0.288725	-2.84804	-0.0999504	-0.604015	-0.0147081	1.76457	0.74509	-1.84023
51.1111	0.138412	0.217975	-1.68899	-2.22231	-0.388378	-1.22555	-0.825211	-2.21443	1.9162	-4.9837	2.26138	-0.541848	1.30726	0.466687	0.775567	-0.382056	-2.10173	-1.14606	-4.16215	5.22361	0.396617	0.764961	-1.03108	-2.06456	3.27168	1.55295	-1.1907	-0.472316	-1.13226	2.0375	-0.516449	-1.0771	-1.31831	2.20956	-0.45414	-0.0507576	0.822327	-2.07912	-0.869517	0.649876	-2.63471	0.168902	-3.0461	0.921267	-0.873064	-0.110927	3.64132	1.55185	-1.96832
51.6049	-0.517711	-0.0355624	-1.75706	-2.07079	0.601463	-1.34182	-1.24469	-1.51536	3.58387	-5.74835	-0.255785	-0.038644	2.34284	1.07825	0.28624	-1.92568	-2.28014	0.57002	-2.66512	6.00663	-0.30107	0.153066	-1.07572	-2.06302	3.37255	-0.0681404	-1.06851	1.28525	-0.203947	-1.16141	0.0414959	-1.91597	-0.442786	2.84265	-0.444807	-0.23301	1.44215	-0.109953	-1.00571	-0.13466	-0.658915	2.07752	-2.25668	0.427577	-0.061929	-0.022386	2.94732	1.75072	-2.31169
52.0988	-0.17645	-1.01617	-1.02092	-2.57253	-0.147265	-3.18571	-1.3674	-0.495365	1.82997	-5.36665	0.99435	-0.392111	-0.761597	1.70601	2.48212	-1.80697	-1.22878	-1.48675	-1.93997	0.0161421	0.0998872	0.51671	-1.32903	-2.70071	-1.41073	-0.394056	-0.852123	0.292891	-1.12938	0.640513	0.197549	-1.00422	-0.904609	0.872264	-1.03831	0.303929	-0.069127	-2.18835	-0.578736	0.506175	-1.366	1.00206	-3.15169	0.355192	-0.603366	1.40515	0.279992	1.48106	-1.86787
52.5926	-0.890154	-0.529765	-1.423	-1.86464	0.400289	-0.507831	-1.24304	-1.53853	0.300409	-6.13844	0.329435	-0.810874	-3.29482	0.456275	2.4121	-1.16126	-1.5317	-1.31558	-1.79926	0.293852	0.219581	-0.176936	-0.874847	0.853669	-3.0387	1.50513	-0.132353	-0.436095	0.305866	-0.517021	-0.916365	0.547822	-0.240015	1.21444	-0.583194	1.05913	1.38426	-0.359693	-0.88869	0.488014	-0.940364	1.23051	-3.22585	0.316154	1.00741	0.982527	1.7558	1.27762	-1.109
53.0864	-0.766499	0.823994	-2.29969	-2.18991	0.292881	-0.444258	-0.745625	-1.58373	-0.430632	-4.28788	0.788667	-0.0826687	-0.755468	1.51345	0.613112	-2.08807	-1.94629	-0.417726	-3.28707	2.14013	0.848646	1.21278	-2.00484	0.756611	-0.883675	1.45281	0.467895	0.485605	0.659866	-1.52147	-0.662545	6.84146	-0.699872	-0.541931	0.255444	0.259683	0.29651	0.101862	-0.792833	0.0147874	-2.43806	0.975041	-3.15	0.637706	0.373752	0.120195	3.30853	0.614677	-2.43683
53.5802	-0.999477	0.976379	-3.42902	-2.59274	0.0773099	-1.39676	0.354402	-1.18769	1.12516	-5.93293	-0.921453	0.124539	-0.514632	1.39411	-0.222339	-1.10735	-1.29148	1.93213	-2.03624	1.58713	1.01425	0.431206	-2.11666	-1.34501	1.86025	0.048059	0.39021	-0.465758	-0.403808	0.410763	-0.223641	6.6236	-0.661421	-0.44279	-0.442991	-0.994058	0.485693	-0.328679	-0.230645	-0.228278	-2.61738	-0.00544833	-2.79851	-1.21254	0.497543	0.344887	4.45699	-0.433872	-2.26525
54.0741	-1.04876	2.92402	-3.4714	-2.09333	0.121134	-2.35575	0.534124	-0.998231	0.95009	-5.82499	0.984673	1.81128	0.0182956	1.37412	0.95249	-1.42739	-0.188639	-0.126458	-2.46449	1.27679	1.69765	-0.208626	-2.56506	0.316851	2.53485	-0.511066	1.22599	-0.882527	0.131681	0.460295	-0.0875359	5.88322	-1.27307	3.05962	0.0123839	-0.266805	0.46533	1.21334	-0.274433	-0.00409456	-2.95547	0.0574636	-3.42393	-0.304405	0.0722316	0.48658	1.50777	-0.998288	-1.87073
54.5679	-1.29107	2.56274	-3.16367	-2.64193	0.757567	1.0942	-0.779382	-1.34921	1.48977	-5.15666	1.18203	-0.871169	-2.15539	0.183037	1.20378	-2.20181	-3.19114	-1.59499	0.256413	-0.940798	0.726934	-0.886131	-1.40222	-0.0799822	1.26261	0.250997	-0.187658	-0.409921	-0.627145	-0.253662	-0.264117	1.59074	-1.33811	3.5851	3.51653	-0.870088	1.02865	5.52006	-0.779462	0.0668649	-2.52309	0.404516	-3.39293	-0.638242	0.6233	0.583918	1.05051	-1.21241	-0.913327
55.0617	-0.32911	0.548517	-1.06994	-3.04316	1.05753	2.742	-0.589429	-0.989649	1.89634	-4.73919	0.653549	-0.154961	-1.25918	0.807923	-0.460545	-1.8302	-2.53772	1.68466	-2.26135	0.610704	0.0111041	-0.562004	-1.03023	-0.431903	3.3502	1.02877	-0.315934	-0.0474172	0.261842	1.34974	-0.273397	0.338744	-1.72034	1.78262	1.49236	-0.383426	0.575874	5.35701	-0.202598	0.297745	-2.49302	2.25936	-3.77089	-1.03092	0.0987248	1.99171	-0.329332	-0.866042	-1.10258
55.5556	-0.777014	0.948341	-1.67387	-2.99898	1.10863	2.73675	-1.62312	-1.0496	1.92406	-4.58825	0.722354	-0.358331	-1.8964	1.25628	0.544358	-1.44014	-2.34276	-0.130099	-1.95617	0.515663	-1.08693	1.77721	-1.12807	0.680585	0.261402	0.55269	-0.0746282	0.437415	-0.927807	0.800903	-1.91855	5.3836	-0.972681	5.34918	0.185712	-0.559816	1.28764	3.68875	-0.727262	0.123758	-3.17947	6.0588	-3.74768	-1.12945	-0.552535	0.882993	0.380341	-0.133861	-2.35415
56.0494	-1.36279	0.169298	-2.26158	-1.54065	0.835562	3.65558	0.229088	-1.56565	1.39743	-5.53515	0.539109	-1.48192	-1.39946	0.534113	1.51219	-0.000197373	-1.225	-0.216081	0.238382	0.108167	0.0293313	3.47027	-0.179009	0.446661	0.263103	1.36656	-0.971488	1.70371	-0.888388	0.568915	-0.839877	1.2184	-1.23887	2.54663	-0.0334346	-2.93697	3.20645	1.68595	-0.62086	-0.207845	-2.74325	4.70693	-3.78657	-1.0681	-0.318979	0.0411177	-1.25421	0.117183	-2.39313
56.5432	0.39833	0.218637	-1.05087	-1.64614	1.58528	3.39277	-0.738699	-1.38293	2.06515	-5.44785	2.56603	0.327857	-1.08803	2.40837	1.97877	-0.405664	-2.39632	2.17385	-3.64626	1.77668	-0.191295	1.53546	-0.566583	0.175968	-1.58285	1.09075	-0.250171	1.45667	-1.79013	2.60132	-0.107261	-0.724083	-1.12778	0.590497	-0.68199	-3.00462	2.15773	0.868316	-0.359218	-0.279666	-2.46683	1.10486	-3.68186	-0.580545	-0.301133	0.680848	-0.7988	1.26424	-1.9384
57.037	0.343725	-0.555914	-0.939233	-1.86848	1.0124	2.67471	0.19662	-2.05868	1.89036	-5.07869	0.0651333	0.950007	-1.50833	0.276235	3.56312	-0.393872	0.890608	-2.3858	-1.46047	1.51604	0.622492	0.236694	-1.02609	1.07129	-3.31207	2.03205	1.20392	1.70765	-2.81225	0.857039	-0.39417	-0.498396	-0.289985	-0.25929	-1.12694	-2.34484	0.784143	-2.43593	0.183886	-1.55462	-1.49873	0.952356	-3.48173	-0.73127	0.576466	1.98832	2.48583	2.3703	-1.76952
57.5309	0.0132905	-1.8514	1.60814	-2.23761	0.408925	4.39563	-1.63957	-1.33155	1.65298	-5.60009	-0.314312	-0.0260556	0.232764	1.13612	0.179879	-1.54738	-3.82631	-0.825526	0.268214	0.668032	0.624692	1.49331	-0.920527	-0.0704778	-2.48405	2.54316	0.980765	1.23977	-1.3931	2.51525	0.400275	-1.09	0.0831998	-0.203012	-1.16791	-1.58387	-0.433078	-1.32079	-0.839548	-2.62126	-1.3224	-0.14203	-3.83116	-1.18659	0.855843	0.601525	5.13628	1.60573	-1.72647
58.0247	-0.981819	-0.830084	1.9654	-2.11407	0.406024	5.29299	-0.599265	-1.70575	1.52685	-4.49019	0.275493	0.267774	-0.272443	0.84437	-2.34528	-1.48148	-9.37232	0.127764	1.19846	6.01931	0.657313	3.92333	-0.110752	-0.468631	-0.929911	3.51013	0.053693	0.333328	-1.98108	-0.0260214	-0.124539	-0.53581	0.479627	-0.60313	-1.29894	-1.78444	1.2801	-0.111087	-0.341139	-0.433817	-1.0569	2.70681	-4.24712	-1.62592	0.709138	0.180326	3.021	1.1751	-1.35854
58.5185	-0.687733	3.54763	2.24306	-1.18005	0.227259	6.05743	-0.786543	-1.42331	2.57558	-5.91209	1.50984	0.725298	0.833431	-0.0584323	-0.708857	-0.14257	-5.71921	0.118825	-2.94738	-2.26054	-0.369269	1.99994	-0.438487	1.70775	1.26103	0.87505	0.380838	1.52811	-0.300707	1.54236	-0.271607	-0.312297	-0.820226	3.47489	0.0420935	-0.528708	-0.44014	0.0284187	-0.268964	-0.920131	-0.0937776	1.56804	-3.33681	-1.56326	0.774579	0.163266	6.89419	1.02029	-1.52041
59.0123	-1.56072	6.51536	1.36517	-1.2613	0.00766372	4.86396	-0.54532	-1.69383	2.75385	-5.28711	1.42274	-1.1634	-0.342362	1.32973	-0.137557	-1.12914	-2.94062	2.42989	-1.90634	-0.690485	-0.938524	0.323703	-0.595525	1.04774	-1.18103	-0.107839	0.163087	1.49561	-0.605594	0.308668	-0.254558	3.55662	-1.00336	-0.569949	-0.883867	-2.11102	0.607999	0.352834	0.0808906	-1.63039	-0.506321	0.950458	-3.86213	-1.82503	0.823405	0.238238	4.27714	1.382	-1.17941
59.5062	-1.36336	6.12901	1.47344	-1.29202	1.04518	2.64781	-0.144925	-1.87132	1.36685	-3.79026	1.01695	-1.63598	2.85758	1.35683	1.69829	-0.559417	-3.18921	1.26276	-1.82632	0.389704	-0.334394	0.112175	-1.80331	-0.715071	-0.369585	-1.37221	-0.242288	1.54249	-1.41483	2.27194	-0.853571	5.01933	-1.26682	2.04733	-0.192562	-2.4983	0.52853	0.871169	0.145021	1.63599	-1.29151	-0.194197	-3.69387	-0.946866	0.587552	-0.0809948	3.60975	1.41429	-2.14989
60	-1.02129	3.85467	0.626425	-2.62585	2.42109	3.71985	1.25113	-2.03207	2.35021	-4.73028	0.0007818	-0.87249	1.33456	-0.730872	1.57545	-0.346077	-4.43914	-0.0707882	-2.18548	1.77711	-0.110032	-1.13828	-0.573828	-0.334505	0.608871	-1.11557	0.39238	0.0376194	0.245603	-0.209895	-1.35071	2.76234	-1.41423	-0.591948	-0.347953	-1.43804	0.73462	-0.760065	-0.0873001	1.19035	-1.7667	0.0534909	-3.95114	-0.664723	0.543783	0.19509	-0.260714	0.923932	-2.20421
[truncated: 6 more columns]

## Sheet: Fig2K
Zscore of Paired group	subject1					subject2					subject3					subject4					subject5					subject6					subject7					subject8					subject9					subject10
timestamp (s)	trial1	trial2	trial3	trial4	trial5	trial1	trial2	trial3	trial4	trial5	trial1	trial2	trial3	trial4	trial5	trial1	trial2	trial3	trial4	trial5	trial1	trial2	trial3	trial4	trial5	trial1	trial2	trial3	trial4	trial5	trial1	trial2	trial3	trial4	trial5	trial1	trial2	trial3	trial4	trial5	trial1	trial2	trial3	trial4	trial5	trial1	trial2	trial3	trial4
-5.18519	1.23589	0.333064	2.10313	1.85078	0.693644	0.573994	-1.02719	0.179066	3.19387	-0.152501	-0.373449	0.772299	1.66139	0.329377	-0.222955	-0.0660777	2.32249	0.966355	0.682516	-1.46908	0.167229	-0.181468	-0.766769	-0.238285	-0.779054	1.35159	1.26468	1.06011	-1.85232	0.106351	-0.142802	-0.278893	2.74831	0.694003	1.07502	-1.2026	-0.515226	0.975572	-0.979908	0.654644	0.3975	-0.531181	-0.0819267	-0.51738	-1.28726	0.641904	0.136412	-1.11133	-0.454483
-4.69136	0.362795	0.120722	1.31189	1.51906	1.09015	1.64195	-1.05761	0.411414	0.19214	-0.16891	-0.366781	0.975832	1.54812	-0.304595	-1.58811	0.55186	1.16162	0.0646831	0.0582987	-1.30782	0.0260351	-0.175479	-0.368181	-0.484395	2.16735	-0.250959	0.218231	0.967413	-0.331194	0.30658	-0.967586	0.34637	-0.28252	0.297118	-0.392851	-0.158595	0.0935222	1.62871	-0.885594	-0.277765	1.90086	-0.795539	0.0584759	0.00324159	-1.02817	-1.68459	0.566107	-0.333724	-0.940311
-4.19753	0.662229	-0.981119	-0.0786034	1.09241	1.01305	1.11933	-1.1277	-0.051284	-0.0396544	0.239601	0.606748	1.04495	0.741847	0.414906	-1.26444	1.25316	0.977137	-0.754911	0.437081	-1.4941	-1.97975	0.700883	-0.587296	-0.587608	-0.912908	-0.0229311	-0.19992	1.12912	0.0831933	2.23975	-0.570572	0.717121	1.65305	0.135864	0.213008	0.474209	1.08088	1.65417	-1.59506	-0.289901	0.960473	-1.11389	-1.12814	-0.620984	-1.24001	-0.167186	0.231157	0.697823	-0.728351
-3.7037	1.743	-0.319481	-1.14469	1.28013	1.25803	1.16446	-0.448494	-0.458236	0.364536	1.63472	1.04716	-1.18451	0.805451	0.997453	-0.836281	1.15704	0.0338629	0.574658	-0.778629	0.605602	-0.465628	0.805565	-0.938605	-1.05287	0.78298	-0.507756	-0.726005	0.507601	0.392161	-0.0676374	-1.08942	-0.66166	-0.0424877	1.57775	0.0566072	1.5896	-1.1067	0.465915	0.2401	-0.503741	0.558226	-1.18309	0.0152642	-0.897829	-1.32765	-0.439625	1.48989	-0.54472	-0.826182
-3.20988	0.439774	0.0847101	-0.719851	-0.592582	-0.61854	0.370631	1.89651	1.8456	-0.611763	1.00694	2.022	0.728687	0.864703	0.974434	0.0186076	0.00590388	1.25437	-0.541853	-0.305666	-0.178705	1.32003	-1.14082	-0.9056	-0.811868	0.341635	0.156087	0.0233189	-0.764831	2.1996	0.907791	-1.39114	-0.188994	-0.550725	0.106522	1.14848	0.494844	-0.820694	-0.074333	0.0181837	-1.73123	0.247937	-0.889456	-0.977459	-0.407229	0.403581	-0.563728	-0.251462	1.94883	0.354839
-2.71605	0.838456	-1.29392	0.348363	-0.362485	-0.682004	-0.15297	1.07881	0.930083	-2.4996	0.827641	-0.352122	-0.617657	0.125361	0.130587	0.524638	0.383702	0.557265	-0.833721	-1.03166	1.06878	0.415558	-0.481174	-1.04098	-0.221667	0.275387	1.22321	1.26679	0.132894	0.539972	-0.12348	-0.197078	-0.232918	-1.73751	0.30083	1.20426	1.01443	0.378147	-1.43517	-0.0311708	0.340748	-0.999567	-0.196651	0.452716	0.953767	0.935004	0.986537	-1.00447	1.42357	1.65142
-2.22222	0.0103664	-1.28655	1.25777	-0.291774	-0.0846005	-0.746846	0.3129	0.678091	0.740065	0.27205	-0.0381385	1.43925	-0.260666	-0.560077	0.337801	-0.113177	-1.48983	-0.0888201	2.3207	0.0553658	0.570218	-0.866267	-0.612489	-0.581174	-0.517599	-0.963496	1.9291	1.10128	0.209734	-0.232021	0.164709	1.87513	-0.185441	-0.9028	0.57474	0.738494	1.26796	-0.681262	-0.540446	0.69504	-1.06412	0.563188	0.862883	2.01107	0.199194	-1.08128	-1.09171	-0.438671	1.84022
-1.7284	-0.544937	0.809656	0.434185	0.132528	0.298262	-1.04805	0.478149	0.0527025	0.992708	-0.560696	-0.460634	-0.551568	-0.515619	-1.29218	-0.371053	0.31921	-1.04279	-0.929683	0.42188	1.31303	1.30159	-0.851034	0.727764	-0.237204	-0.753385	-0.411398	0.268859	0.0105785	0.126812	-0.729465	0.976601	0.514833	0.158403	-0.78691	0.477716	-1.07267	1.06966	-0.719243	-0.0313862	-0.941324	-0.605693	1.55845	-0.773336	0.952576	1.45759	0.0122185	0.360941	-0.916879	-0.107478
-1.23457	-0.998237	1.29926	-1.1928	-0.620822	-0.447676	-0.645107	0.394163	-1.05025	0.410205	-0.526679	-0.315197	-0.682973	-0.476558	-1.49414	0.847994	-0.697058	-0.159099	-0.788665	0.464777	-0.671356	0.0937484	-0.622787	1.59513	1.29458	-0.938217	0.938593	-0.541722	-0.0310947	-0.855843	-0.818649	0.49552	0.413488	-0.956123	-1.28483	-0.0224806	-0.980976	-0.324128	-0.190344	2.16194	1.21933	-1.08528	0.420294	-1.02802	-0.546762	0.956834	1.05234	1.52127	-0.336198	-0.445187
-0.740741	-1.40354	1.49512	-1.13435	-1.60952	-2.0065	-0.776639	-0.744794	-1.19981	0.674607	-1.64968	-0.533458	0.177192	-1.23196	-0.41176	0.836131	-0.742293	-0.0792309	1.35473	-0.754971	1.06384	-0.862618	2.01273	1.15617	2.02527	-0.874049	1.52657	-0.813511	-1.69195	-1.10492	-1.32882	1.17691	-1.31327	1.00003	1.51562	-1.90965	-1.25856	0.0700818	-0.0997422	0.792944	1.61262	-0.409811	1.38177	1.96402	-1.18969	0.302539	1.48853	-0.772241	-0.818255	-0.140349
-0.246914	-1.10991	0.0716051	0.918079	-0.546943	0.179819	-0.926748	-0.781932	-1.15831	-0.223241	-1.07499	-1.60958	-1.3292	-1.60068	1.54537	1.49471	-2.11835	-1.2133	1.94358	-0.831811	-0.454635	-0.41919	0.618379	0.974092	0.656932	0.428806	-1.68793	-1.42514	-1.36101	-1.25952	-0.154042	1.40205	-1.4701	0.943328	-0.959159	-1.34982	-0.840779	-1.70873	-0.548711	-0.129508	-0.123771	0.496981	0.254926	0.553583	-0.258155	-0.658918	0.396776	-1.04949	-0.68177	-0.658624
0.246914	-1.65116	0.212079	-0.00928641	-1.30083	-1.17192	-1.47408	-0.201075	1.3907	-1.21886	-0.149139	-1.42843	-0.115909	-1.49692	0.75889	0.605374	-2.17673	1.48796	-0.431617	-0.625721	-1.783	0.824175	0.159864	0.39139	0.169867	-1.85973	0.0562885	-1.50154	1.03724	-1.81087	-0.123653	0.807151	-0.939725	-1.12417	-1.75792	-1.27624	-1.23204	-2.42322	-0.21187	0.793377	-0.231379	-0.465481	0.0704253	3.24479	1.03252	-0.170342	-0.409402	1.48169	-0.995688	-0.416908
0.740741	-2.04392	-0.112702	-0.559292	-0.579918	-0.554163	-0.940172	-0.495624	-0.214896	-3.36039	0.104059	-1.24153	-0.845273	-1.76336	-0.051041	1.87739	-2.12641	1.17841	-0.485162	-2.96647	-0.693167	0.184794	-1.22016	-1.08803	-0.0232238	-1.26482	0.171944	-1.03709	-0.854293	-2.04023	-1.00277	1.64562	-1.73054	-2.95442	1.46082	-0.78268	-0.982469	-0.50203	-0.582186	-0.23223	-0.476561	-1.40143	-0.210148	2.07944	0.986625	0.333648	-0.300811	2.21336	0.678417	-0.859687
1.23457	-1.68875	4.40977	-0.04573	-1.27353	-2.09197	0.271056	-0.774409	0.272858	-2.18414	-0.111086	1.44777	-4.21038	-2.29594	-0.35961	0.440884	0.884317	-0.773108	-0.0528071	-0.918523	1.33131	0.0885536	-0.263113	-1.47398	-0.308214	-0.746727	4.72193	0.184964	-0.986938	-2.19265	4.59504	0.309793	-2.16992	-1.33901	0.15785	0.858186	-0.364804	-2.26006	-0.0406646	-0.274196	0.55329	-1.24592	-0.24357	1.17199	1.83914	-0.0191497	0.610865	0.923978	-0.103425	-0.183133
1.7284	-0.93705	6.55492	-0.0455905	-0.689235	-3.16282	1.60044	-0.0558891	-0.243189	-0.863239	0.410493	-1.05544	-4.01433	-2.33029	0.61108	-0.936004	-1.63672	-0.280238	1.96202	-0.188097	0.219048	0.577895	-0.727771	-1.23002	-0.215108	3.79995	2.39094	0.274906	0.0616151	-2.52984	1.12322	-0.596657	-1.32432	1.69493	-0.944453	1.0401	-0.494968	-2.88218	1.73508	-0.987482	1.73218	0.390007	-0.709108	-0.716337	1.76847	-0.268778	-0.515266	1.84111	-0.831803	0.647695
2.22222	1.43452	7.00304	-1.50813	-1.00214	-0.6992	0.87036	-1.00782	0.0288571	-1.94778	0.494133	-1.16963	-5.84788	-2.54495	1.22069	-1.94991	1.12438	0.10071	1.43562	1.64539	-0.208351	0.710784	0.116454	-0.988087	-0.361843	1.18595	1.91444	-0.204275	-0.891957	-2.63905	0.800144	-1.08451	-0.832509	1.21196	-0.979358	5.1203	-0.656234	-2.27552	-0.683636	-0.451129	4.26038	0.334184	-0.824209	-0.262083	0.660739	-0.510277	0.195519	1.57328	-0.120044	-0.433603
2.71605	1.30037	7.69254	-1.06519	-1.45615	-1.71311	0.547297	-0.99184	-1.01174	-1.90179	1.18845	-1.58781	-4.23325	-2.80063	-0.0456815	-0.0950126	-0.292303	-1.13794	1.57017	-0.750325	-0.29827	0.937547	0.454228	-1.34757	-0.467902	2.27155	3.81475	-0.783268	-1.54333	-2.19876	2.21338	-1.21461	1.14908	1.44111	-0.011736	5.17787	-1.01057	4.08378	-0.7992	-0.524566	2.29774	-1.7537	-0.545344	-0.636337	0.864504	1.16959	0.509009	-0.641455	-0.366223	0.635943
3.20988	1.10412	9.31961	0.730475	-1.99529	-1.0742	0.75372	-0.941078	-1.51294	-3.97346	0.655881	0.558291	-4.10514	-1.91783	0.250666	0.0839638	-0.976071	0.269069	0.329201	0.874875	1.86037	3.40808	1.66493	-1.26079	0.0610548	1.12225	1.1981	-1.45013	-2.65375	-2.43007	3.29328	-1.20085	-0.349479	4.56103	2.13522	0.708705	-0.646918	-0.23719	-0.828864	-0.380573	0.394945	-1.38905	0.0141493	-0.0795134	1.17174	0.569388	0.551923	0.54195	-0.765342	-1.32545
3.7037	1.13955	9.00233	0.945746	-2.16622	-0.886539	0.123382	-0.222517	-1.96379	0.0429826	0.199626	-0.585731	-4.94365	-2.10409	0.0488428	0.258732	-0.102564	3.00792	3.30376	-1.53313	1.523	1.5218	0.814599	-1.36185	0.418436	-0.401298	3.45954	-1.71708	-2.05668	-2.16177	-0.138621	-0.725571	0.528561	3.83873	2.24434	-0.461516	-0.752084	2.31435	-0.285086	-1.77471	1.51661	5.90059	-0.71977	0.269953	-0.932364	0.0589046	-0.439116	0.262834	-0.513428	2.17405
4.19753	0.606771	10.7563	0.412921	-2.58084	0.178247	-0.385948	0.179268	-1.92376	1.18757	0.0745847	-1.55972	-2.52189	-2.05541	0.0709796	-0.462581	0.615302	0.652289	3.14803	-3.18304	0.180335	2.44233	2.09463	-1.49567	0.111209	0.546852	1.26535	-1.21976	-3.46914	-2.42413	-0.762086	0.119888	5.38032	4.19171	0.731473	0.58735	-0.950933	1.74728	-1.62395	-0.197287	0.482638	3.54085	-1.21805	-2.04089	-1.04655	-0.266328	-0.709407	-0.483743	-1.33605	0.773254
4.69136	0.269979	8.60305	3.54005	-2.27585	-0.573654	-0.208028	-0.541731	-2.46043	4.61279	1.09491	-0.373432	1.86607	-2.11185	0.737643	-1.51108	0.783757	-0.600942	2.01339	-2.37014	0.909406	0.926064	2.49798	-1.61452	0.396098	0.627029	-0.54101	0.264756	-2.04767	-2.33609	-1.80337	-0.933027	2.29049	0.156377	0.269083	1.74032	-0.919662	0.823109	-0.605732	0.995703	-0.158386	2.20971	-1.50673	-1.93336	1.4324	0.396039	-1.01223	1.36402	-0.258971	-0.745258
5.18519	0.389791	6.37699	6.35925	-2.66751	0.152747	-0.205983	-0.843679	-1.72167	3.75785	0.359147	0.971754	1.74178	-1.62977	0.469388	-0.0100067	0.537407	-1.43431	0.875798	-2.83557	-0.540689	-1.21084	1.30615	-1.6832	-0.264096	-0.815086	-1.12794	-0.632497	-2.41999	-2.22521	-2.1765	-0.584598	0.660511	1.76044	-1.18454	8.26013	-0.911253	0.195484	-0.425429	0.153053	0.665839	-0.799302	-1.61812	-2.16961	-0.799028	-0.171784	0.489442	1.0688	-2.22547	-1.21533
5.67901	0.00800477	3.34872	6.94201	-3.10455	-0.73095	-0.755794	-0.85871	-1.61325	1.6249	1.0173	2.86375	1.23013	-1.39884	1.24232	-0.612442	1.46176	-0.759572	0.185482	-1.87524	0.674973	0.0777658	1.43871	-1.43318	-0.711639	2.51704	-1.79589	-1.29487	-2.99415	-1.97772	-2.54824	-0.0915062	-0.512126	2.63836	-1.43417	3.06908	-0.661323	-2.56095	-0.463246	-0.827107	0.855549	-1.48729	-1.66984	-2.36111	0.612597	-0.191128	0.451253	2.07861	-0.347902	-0.677934
6.17284	-0.405463	3.43185	9.20053	-3.16404	-1.81156	-1.15539	-0.844604	-1.23353	0.289314	-0.463258	0.73228	0.400722	-1.4966	0.467662	-0.926271	0.240592	-0.61603	0.236896	-0.641234	0.456955	1.1942	0.434707	-1.18938	-0.654333	1.38732	-0.516418	-1.60231	-2.60723	0.497113	-2.59258	1.31879	-1.40043	5.87844	-1.48986	1.0067	-0.992977	-1.06146	-0.656728	-0.257949	-0.18927	-1.79415	-0.872751	-1.49305	-0.325447	-0.538583	-0.980181	2.40429	-0.558542	-0.140097
6.66667	-0.789218	2.29473	7.7975	-2.44981	1.76143	-1.76062	-0.22538	-0.619415	1.954	-0.535455	2.89585	-0.299267	-1.2874	0.768267	-0.269546	0.998467	-2.45124	0.863488	-0.0959711	0.238102	1.36869	0.70513	-1.29207	-0.684365	2.3873	-0.479923	-1.37286	-2.00012	1.567	-3.14509	2.57858	-1.18866	3.18776	-0.850993	2.80955	-1.211	5.01044	-0.754782	-0.252329	5.03913	-1.44522	0.175978	-0.366811	0.0880978	0.656032	6.05554	2.39936	-0.850062	0.288034
7.16049	-0.908428	3.79979	6.60719	-3.08916	2.21891	-1.82298	-0.130898	-1.94264	1.23566	-0.56789	2.24983	0.717079	-1.84142	0.214398	-0.662351	-0.157031	1.25846	0.952538	-0.986665	1.5376	0.438889	0.531702	-0.29362	-0.458975	3.97665	-1.07002	-1.71713	0.778355	2.95517	-3.40806	1.39475	-0.81662	3.09623	0.858059	1.97052	-0.741141	5.84268	-0.40861	-0.166463	2.81102	-1.49909	-1.06176	-0.338036	-0.791539	-0.170064	2.41266	1.72123	-1.6886	0.922602
7.65432	-0.348592	6.46908	5.04796	-4.39336	1.1103	-1.55538	-0.0682937	-1.04436	1.10786	-0.783614	2.06461	-0.969502	-1.6035	1.9922	2.86169	-1.1542	-0.983722	0.297564	-1.26694	-0.0606483	0.336864	-0.293289	-0.0312679	-0.725424	1.96111	-2.4776	-1.31988	-1.55168	1.32201	-2.82866	0.828644	-1.54628	1.84378	0.0652777	5.87971	-1.02772	3.68103	-1.01037	-0.614408	-0.219313	0.812843	-0.909469	-1.74179	-0.207929	0.509239	-0.209176	1.84321	-0.687608	0.589461
8.14815	0.0653298	7.89261	4.23982	-3.67139	0.185246	-1.88866	0.515664	-1.84261	0.722028	-1.00907	0.237678	-1.29678	-0.647874	1.59727	0.906643	-1.03072	1.04602	-0.861569	-0.146186	1.16168	0.101106	-0.319569	-0.392538	-0.71107	1.36385	-2.76424	-1.89037	-2.93047	-0.408247	-2.15045	0.253443	-1.05778	-0.0512275	3.20278	7.14084	-0.820281	-0.0030485	-1.10507	-0.366959	-0.461491	1.61911	-0.331513	-1.3026	1.53037	0.643621	-3.61656	1.76409	-0.807115	0.0840453
8.64198	-0.452162	4.96206	2.33416	-3.43537	1.56365	-2.31007	0.724513	-1.8181	-0.574922	-1.07464	1.37914	-0.454523	-0.218782	1.33236	1.46361	-1.57139	-0.67771	-1.38061	-1.24053	3.5019	-0.0765758	0.413087	-1.11711	-1.33157	1.13406	-1.16413	-1.62541	-2.62146	-1.21611	-2.50776	0.0221501	-0.685759	0.416841	3.47669	4.10225	-0.803645	0.172721	-1.25715	-0.415467	-0.699052	0.0559528	-1.06514	-0.38998	-1.05215	0.057905	2.2775	2.57492	-1.16949	-0.220532
9.1358	-0.837304	3.1474	2.04316	-3.3245	2.0507	-2.72889	1.23695	-2.42593	-1.55917	-1.75225	0.699116	0.606708	1.32453	0.47697	7.09387	-0.475394	-1.17285	-1.07662	-2.55346	2.69478	0.167643	0.298031	-0.780592	-0.963781	0.147417	-1.49105	-2.17111	-1.93752	-1.66598	-3.18478	0.185005	-1.92097	0.448413	1.57869	3.7596	0.0256643	1.20629	0.611046	0.863938	-1.77765	-1.00561	-1.11167	-0.475413	-1.76066	-0.536163	0.0623257	2.54262	-1.35402	-0.839963
9.62963	-1.21052	7.02602	1.69668	-2.19167	1.71234	-2.69672	1.58237	-1.11903	2.10975	-1.23748	4.60505	-0.222776	1.80917	0.378671	3.84811	-1.15019	1.32811	-1.08813	-0.0842009	0.938301	1.09444	2.43669	0.798224	-0.324457	-0.459868	-2.2339	0.569201	-1.98206	-2.17436	-2.72394	-0.358623	-2.31556	0.272411	2.67521	4.12217	-0.644952	-2.69014	0.875323	-0.0452247	-0.743565	2.38173	-1.60494	-2.07699	-1.91464	-0.130357	-2.06162	2.45338	-1.29539	-0.402496
10.1235	-1.58378	9.86083	0.52444	-2.01839	1.60718	-2.75591	1.67599	-0.62601	1.70773	-1.91328	5.47515	-4.27169	1.67321	0.580649	3.58976	-0.494188	3.26507	-1.80811	0.874174	4.67626	0.346805	2.31719	0.102829	-0.679913	-0.395257	-2.79127	0.0780104	-1.1648	-2.05286	-3.043	-0.657484	-1.56334	0.584535	1.98305	3.18393	-1.40358	3.97561	-0.373139	1.99014	-0.259748	3.36921	-1.05169	-2.65137	-0.397647	-0.377126	-0.317917	3.89831	-1.30216	-0.446201
10.6173	-2.18475	8.66952	0.95304	-2.68488	0.779369	-2.48917	2.16952	-0.351179	2.3465	-1.62281	3.75447	-5.46476	2.7027	0.910224	1.75453	1.01796	4.38032	1.43678	3.14007	2.72584	0.389717	2.17238	-1.39724	-0.835409	0.369809	-0.346504	-1.0071	3.11703	-1.413	-2.70958	-1.00592	-2.32158	0.0690269	1.54919	5.48043	-1.22809	4.61996	1.71348	1.40678	-0.82125	1.51918	-0.775066	-1.71724	-0.388286	0.0552971	-1.64976	2.6986	-0.6691	-0.661046
11.1111	-1.13223	7.67136	2.33349	-2.65041	0.303628	-2.35616	2.65753	0.489433	1.12394	-1.51497	3.49166	-5.7184	2.5973	1.87173	0.604251	1.92904	0.0413609	-0.62907	0.87157	1.09588	0.345689	1.12324	-1.83002	-0.493302	-1.76149	-0.218294	-1.5897	0.154785	-2.06935	-2.72354	-0.903379	-0.901485	-0.593888	0.132373	1.91494	-2.23356	2.05715	2.65632	2.1003	-0.40928	-0.372662	-1.14042	-1.69792	0.328369	0.22422	-1.38917	1.28551	-0.879509	-1.12538
11.6049	-0.416367	6.41052	2.11274	-2.34445	3.68349	-2.63133	2.21744	-1.00366	3.45918	-2.3686	4.12668	-4.99694	0.514879	1.59762	-0.574743	-0.888137	-1.32643	-0.419967	1.40594	2.09749	0.554441	0.312273	-1.72187	-0.729993	-2.57494	0.0087666	-1.38549	1.88529	-0.860265	-2.30012	-0.82585	0.898539	-1.5728	-0.769296	1.84647	-1.34149	-0.151312	0.289797	2.72057	-1.41864	1.48616	-1.21095	-1.71659	-1.1595	-0.305529	-0.182337	1.05473	-0.923247	-0.936475
12.0988	0.0855999	5.3796	0.612878	-1.39034	3.37978	-2.55904	2.50557	-0.245821	5.11435	-2.16199	2.21414	-6.19372	0.0813666	0.538745	-1.20824	-0.762404	-0.222166	0.696189	0.123945	1.16793	0.0339369	0.328792	-0.978968	-0.825633	-3.41286	-1.53108	1.31073	0.188031	-1.86314	-2.31258	-0.274821	-0.0003452	-1.24314	-0.762779	7.51961	-1.11648	-1.9008	0.00620515	2.96612	-1.05304	0.895252	-0.943083	-1.73271	-0.217003	-0.00101599	0.814019	1.54034	0.112707	-0.842686
12.5926	0.107406	5.32367	-0.136656	-0.104586	2.39997	-2.5729	2.32818	-1.06577	5.2738	-1.5472	1.75273	-5.75686	0.577849	-0.0663916	-1.16703	-1.41406	-0.0679294	0.542301	1.26125	-0.290351	0.563107	-0.137344	-1.39729	-0.145078	-3.08693	-1.79526	-0.345042	-1.86532	-1.94007	-0.494801	-0.656499	0.287732	0.254907	0.242165	4.33413	0.984363	-1.54078	-1.40527	2.0128	0.592387	1.70779	-1.1109	-1.93044	1.44109	0.573539	5.23143	1.09203	-0.146778	0.0274906
13.0864	-0.997272	4.69421	-0.7037	-1.65618	2.49006	-2.79731	3.23095	-0.76622	8.84218	-1.70435	3.8089	-5.34585	0.0851046	-0.257095	-1.22824	-0.9521	1.72768	0.282606	0.102753	-1.93475	0.395077	-0.580212	-1.71719	-0.10311	-1.83333	-2.14569	0.483335	-2.11172	-1.07764	0.644046	-0.84103	0.0710812	2.57967	-0.526959	3.45919	1.48316	3.21773	1.05626	0.613022	-0.0815748	2.31148	-1.54989	-1.52645	0.613841	-0.294465	6.33694	0.361139	-0.093253	-1.15928
13.5802	-0.977473	6.07802	0.706005	-1.3267	3.12419	-2.57794	3.35275	-1.30775	9.55158	-1.01174	4.2973	-5.69625	1.12905	-0.654314	-0.705342	0.850185	-1.14538	0.473691	-1.97754	-1.33167	-0.0214033	-0.601944	-1.03649	-0.488042	-1.334	-2.28216	0.751092	-2.2813	-1.04538	-0.646604	-1.05419	1.65718	1.7201	-1.235	3.72758	0.987816	2.10403	0.509507	0.163058	-0.686883	0.34451	-1.67895	-0.787035	-1.58244	-1.09245	0.978064	0.647659	-0.0447571	0.12856
14.0741	-0.668771	4.21364	-1.18826	-1.29731	3.53453	-2.7782	3.58223	0.276251	8.56986	-1.28342	1.91302	-5.49638	-0.118225	-0.664507	-1.62989	0.901596	0.966785	0.598421	-2.66246	-2.33961	0.00974482	-0.642107	-0.836919	-0.423558	-0.427668	-2.68408	1.82073	-0.282163	-0.482717	-1.19868	-1.18741	1.67613	-1.10806	-0.968045	7.20482	0.391051	-2.62698	0.393792	0.0970289	-1.34046	-1.2044	-0.89371	-1.16411	-1.50576	-1.03931	3.86516	2.18968	-0.454532	-1.02404
14.5679	-1.01294	3.56958	0.74664	-2.25009	3.10703	-2.84851	4.25352	2.42242	9.05009	-1.44744	-0.502139	-7.2195	-0.652708	-1.0205	-1.6648	-0.357247	-0.0268582	1.07096	-3.6014	-0.429808	0.176	0.718476	-1.20895	0.0372077	2.42786	-2.96916	3.89134	-1.2653	-0.709178	0.140888	-0.777589	1.2115	-1.63177	-0.826978	5.12883	0.406892	-3.55121	-0.0825788	0.35922	-1.65681	-0.683329	-1.43849	-1.39037	-0.551829	-1.17189	3.43627	0.997596	-0.702617	-0.0417433
15.0617	-0.706181	2.68731	6.75191	-2.59444	2.68231	-3.06056	4.01265	1.20217	13.5741	-1.47277	0.517027	-6.60078	-0.101382	-0.481549	-0.905527	-1.1924	-0.256146	-0.0230517	-1.63951	0.0719523	0.693482	0.413178	-0.663467	-0.495687	1.34171	-3.53081	1.70201	-0.332734	0.0258189	-0.630887	-0.738988	0.176355	-1.76233	-2.13911	2.79184	-0.147565	0.998481	-0.560098	-0.0896941	-0.904302	2.3629	-1.215	-1.09202	0.826606	-1.55752	0.416107	2.19192	-1.1559	-1.24949
15.5556	-1.15494	3.70916	9.27606	-2.86088	0.916817	-2.48476	3.36188	3.03089	11.4054	-1.0234	-0.255624	-6.57256	0.609184	1.34915	-0.0654524	1.19553	-1.32372	2.25602	-2.4134	-0.628665	-0.135233	-0.1017	-0.746083	-0.727463	6.38678	-2.81701	0.299879	-0.181843	-0.998149	-1.84481	-0.771492	-0.382646	-0.124664	-2.70918	3.46034	-0.148744	0.0401929	-0.254351	-0.272776	0.117121	1.12997	-1.32296	-1.66602	1.04799	-1.39343	1.87754	0.845552	-1.36524	-2.16838
16.0494	-1.03992	2.76499	8.87608	-3.29692	-0.194295	-2.79786	2.51081	4.06009	10.4889	0.155391	-1.08196	-2.94976	5.38394	0.866038	-2.2824	-1.61181	-2.95097	2.18797	-2.96636	0.401535	0.584706	0.4688	-0.495906	-0.477195	1.89158	-1.91036	-0.403085	-1.70819	-1.22984	-1.96578	-1.34921	-0.608087	0.0203522	-1.66656	2.6593	-1.12373	-1.98899	0.605528	0.954017	-1.74513	-0.0549816	-1.7512	-0.348871	1.2481	-1.6673	3.96654	0.440172	-1.49688	-0.0641915
16.5432	-0.626791	0.913949	12.4486	-2.40819	0.273111	-2.10399	1.847	4.66748	9.94028	-0.271556	-2.13078	-4.64241	4.06101	0.974646	-1.71817	0.366002	-1.7153	3.75107	-2.51828	-0.0895509	1.15357	0.550286	-1.48215	-0.253147	0.496438	-1.63359	2.08207	1.98823	-1.08085	-0.211343	-1.15065	0.0062894	2.08289	-0.151792	7.26956	-0.499802	0.442042	1.70391	-0.18043	-1.49992	-1.17324	-1.87225	-0.662538	0.385077	-0.975729	5.14393	0.025801	-1.20963	1.07111
17.037	-0.396035	-0.347282	13.0909	-3.15984	1.09874	-2.52394	1.35132	5.19232	7.0367	0.325237	-1.41799	-6.61782	2.8817	0.802313	-1.664	-0.945713	-0.694244	3.14969	-3.8107	-0.352166	1.22154	0.312282	-1.09196	-0.18272	1.08837	-2.24797	-0.0412367	1.96832	-1.01578	-0.41285	-1.1893	0.991917	3.18776	0.628553	6.29901	-0.178674	6.11422	4.48971	-0.0318077	-1.35297	-1.3934	-0.471118	-1.24966	-0.240493	-0.766365	6.62247	1.16308	-1.41267	0.19129
17.5309	0.292452	3.86328	14.863	-1.33882	1.01182	-1.90332	1.16522	7.66677	4.97801	-0.760682	0.229013	-6.39525	2.72604	0.424487	-1.60545	-0.618091	-0.0355319	1.37864	-1.98116	0.420433	1.51717	0.947298	-1.03288	0.10159	1.88541	-0.176464	1.27169	1.53271	-0.860083	3.99617	-0.505995	0.522959	0.374204	3.27611	6.46339	-0.80574	5.22784	2.46374	-0.131363	-0.715535	0.359992	-1.01604	-2.10162	1.60187	-0.485583	4.96463	2.24561	-1.51626	-0.329668
18.0247	-0.103985	-0.398855	14.1744	-1.29298	1.8693	-2.13443	2.29583	5.09434	9.19193	-0.662814	0.910131	-6.24699	2.23438	0.130594	-0.967121	0.479237	0.614818	4.475	-0.858834	-0.0244376	5.56613	0.426691	-0.971947	-0.996928	-0.321009	-2.05479	1.87308	0.353454	-1.99898	1.82235	0.0632867	-0.977785	-0.130237	1.55375	6.58475	-0.939633	1.65779	0.504757	-0.670628	-1.18979	-1.63013	-1.14284	-1.87854	3.19737	-0.11144	2.91594	0.777784	0.115207	0.13171
18.5185	1.15939	2.83543	11.6202	-1.64426	3.32034	-1.43442	1.19512	6.70407	8.29198	-0.366601	1.5669	-5.17706	1.94257	0.637216	0.83435	2.03316	-0.648742	2.57031	0.236351	-0.515774	4.52908	0.286132	-0.746631	-0.859837	-4.56889	-1.61033	0.856229	0.100964	-2.26816	-0.357026	-0.675211	-1.18241	3.46929	-0.224211	2.80719	-1.82745	-0.631802	-0.00404689	-0.627979	-2.23885	3.32079	-0.979256	-0.444112	2.29945	-0.471864	3.47435	2.08188	-0.0946661	0.900997
19.0123	1.26884	4.69719	9.0618	-0.526204	3.81227	-1.90255	1.23457	5.90665	4.5525	-0.497524	4.96863	-5.72702	1.84429	0.420843	4.89517	-0.626332	2.0298	1.2513	-0.300305	1.08519	3.45724	-0.144848	-1.70122	-0.740276	-3.18251	-0.607856	0.275856	-1.23867	-1.42963	-0.787842	-0.820307	-1.91118	-1.17518	1.01817	2.82174	-1.48908	-1.80148	-0.00194794	-0.929178	0.579816	2.69318	-0.639194	-0.83296	1.08258	-0.957457	2.19131	1.89809	-0.218817	0.398197
19.5062	0.18234	5.49823	8.50953	-1.21585	3.50259	-1.80057	0.406679	5.66503	4.23725	-1.29502	10.8527	-3.05007	1.89343	-0.00562035	0.970102	3.91263	0.142937	-0.021243	1.78239	2.33967	2.42991	0.395324	-2.35351	-0.835824	-3.9569	3.0185	0.171966	-2.1554	-1.53515	-0.722705	0.19361	-0.306562	0.64779	-0.351965	3.14221	-1.75591	-1.68864	0.130651	-1.00597	-0.524547	2.29126	-0.959836	-2.12579	0.488204	-0.783312	5.90188	1.567	-0.954335	0.855208
20	-0.789531	7.03936	6.73144	-1.2961	5.14766	-1.9171	-0.0153554	4.20471	3.51767	-1.26036	17.0797	-3.29668	1.85404	-0.478128	-0.978798	3.37105	1.44861	-1.85849	0.447673	3.71057	3.21588	-0.121087	-2.16846	-0.704576	-2.79756	4.93719	0.19246	-0.91168	-1.95042	-1.57447	-0.332141	0.238386	0.500539	1.26795	6.99671	-1.92264	-2.47339	0.651276	-1.33272	0.242806	2.78628	-1.33693	-1.85245	-0.0319346	-0.709777	6.42133	0.893894	-0.926131	0.724657
20.4938	-1.43405	3.74497	8.95335	-0.925252	2.92771	-2.35535	-0.231219	3.20149	3.28243	-0.743331	16.0534	-3.8856	1.19971	-0.889513	-1.24143	1.2844	1.42267	2.03424	-0.176907	6.90555	2.58632	0.337244	-2.29205	-0.695027	-3.38026	2.1837	-0.915433	-3.41921	-2.17588	-1.62367	-0.255924	0.0273785	0.125997	3.16818	11.9971	-1.45143	-3.18781	0.274244	-0.649583	0.00737349	0.357866	-0.883148	-2.11009	-0.838548	-0.637113	7.11839	2.37369	-0.821528	1.5981
20.9877	-2.05257	6.60119	9.31341	0.274033	2.75608	-2.33706	-0.819547	1.94976	2.12941	-0.821749	13.9188	-3.44973	0.97327	-0.950104	0.385914	0.845079	1.27994	2.40353	-1.64139	5.75983	3.74392	0.00533016	-1.89732	-0.379061	-3.43499	0.973201	-0.963726	-2.50946	-2.45754	-1.66034	0.127819	-0.18908	2.24425	2.77546	8.64719	-1.55446	0.0227788	-0.869569	-1.79999	-0.864877	0.605042	-0.549104	-2.03736	-1.8798	0.510472	10.4234	1.26303	-0.760977	0.187183
21.4815	-2.13533	3.37285	7.44642	2.0029	2.0931	-2.58658	-0.742298	1.431	0.925164	-1.63984	11.516	-5.62775	1.31986	-1.493	-0.654786	-0.560575	3.4155	3.38742	1.17366	1.26688	2.26242	0.0608022	-1.78443	-0.406387	-3.7563	-0.844585	-0.873336	-2.58717	-2.48776	-2.76947	-0.0858905	-0.17277	0.894506	1.24747	6.6818	-1.6053	-2.36294	-0.101046	-0.281952	-1.38866	-0.0229451	-0.993228	-2.47743	-1.81427	-0.614406	3.2705	2.15543	-1.13938	-0.609644
21.9753	-2.28627	2.44675	5.47055	3.40362	5.11262	-2.91136	-1.29243	1.23139	-0.84496	-2.01642	10.4555	-4.55731	0.834383	-1.69808	-0.643109	0.0131367	1.82012	2.31114	1.87945	0.00130916	1.49032	-0.0779343	-1.72709	-0.359515	-2.79004	-1.72486	-1.12684	-3.58466	-2.44353	-2.63805	-0.169894	-0.417305	-0.237155	1.07376	7.61578	-1.24933	-3.91222	-0.522733	-0.293048	-1.54977	-0.533922	-1.35847	-2.55646	-1.94897	-0.809644	2.56117	1.33849	-1.60278	-0.767273
22.4691	-2.68003	2.72826	5.22164	3.46421	2.51022	-3.06814	-2.00514	2.40038	-3.45564	-2.3581	6.54873	-3.22033	0.485611	-1.69107	0.457785	-0.543385	0.087368	0.53154	-1.32487	0.131059	1.45886	-0.220836	-1.65161	-0.545841	-3.76318	-1.41503	-1.78222	-3.68918	-2.66998	-2.60572	-0.654616	-1.09069	-0.538	2.88286	13.8093	-1.64961	-3.01025	-0.976959	-0.258946	-2.01028	-1.09528	-1.33321	-2.40934	-2.08236	-1.11964	0.698726	2.01949	-2.07761	-0.535546
22.963	-2.39611	2.559	4.83681	2.67274	4.15419	-2.4045	-2.21728	-0.221781	-1.53192	0.796195	3.66788	-4.67706	-0.0463047	-2.15253	-1.07584	-1.06496	2.3551	0.623061	-0.732567	0.105351	1.09912	-0.349054	-1.74788	-0.466452	-3.44116	-1.59214	-1.89662	-3.48881	-2.70518	-2.55509	-1.16251	0.302203	1.85832	2.6267	15.5221	-1.66315	-3.74249	-0.5765	-0.393195	-2.33533	-1.99416	-1.36219	-2.00967	-2.27274	-1.32027	-2.03144	0.984747	-1.92337	0.0548506
23.4568	-1.24437	0.127567	2.27475	2.70983	5.9397	-2.4865	-2.37918	1.62688	-1.88122	0.0197553	2.39474	-5.19899	-0.644572	-2.15989	0.630632	-1.1926	3.21801	2.57542	1.07333	0.841753	0.93403	-0.193413	-1.83357	-0.688939	-4.08221	-2.33857	-2.10728	-2.98606	-2.50443	-3.03668	-0.907195	0.243067	0.798112	1.10494	16.739	-1.64882	-3.81386	-0.0897648	-1.39657	-2.07444	-1.74845	-1.5085	-1.99846	-0.762784	-1.41794	2.60705	0.599958	-1.99123	-0.0230914
23.9506	-0.645203	-0.912811	2.29937	2.91315	6.17949	-2.34991	-1.97059	1.41208	-3.86659	-0.124508	2.12848	-6.37836	-1.12211	-2.32732	3.03043	-2.1066	3.27254	3.53743	0.580704	0.312785	1.08089	-0.392875	-1.74992	-0.83592	-2.92853	-2.4136	-2.04104	-2.75155	-2.47669	-3.44947	-1.16902	-0.194633	0.517011	0.937067	14.2909	-1.45981	-2.72399	0.294742	0.248437	-1.56752	-1.65254	-1.25519	-2.09797	-1.45243	-1.50241	2.89475	1.11614	-1.67426	-0.0879498
24.4444	0.398893	-2.93682	2.33799	4.20886	5.5572	-2.04364	-2.61139	0.327072	-3.03236	0.594206	-0.172004	-6.6346	-0.661272	-2.19712	4.35082	-0.317028	3.08336	0.443871	-0.0489825	-0.2742	0.454052	-0.188459	-1.71851	-0.647868	-3.4515	-2.34711	-1.7348	-2.87253	-2.24367	-2.41731	-1.4294	0.542484	-0.0830644	1.41289	7.06076	-1.5997	-3.07369	1.95839	-0.990774	-1.91984	-0.999756	-1.09842	-2.03912	-1.76624	-1.58471	-0.824778	-0.325865	-2.03203	0.0446318
24.9383	0.47463	-2.44477	3.0143	3.50471	5.68474	-2.23655	-1.5419	-0.0872625	0.698343	-0.552075	-2.19227	-6.37319	-0.177571	-2.40908	3.06138	-0.815651	3.58071	-1.1768	0.602076	-1.64308	0.622599	0.330278	-1.76674	-0.710238	-2.709	-1.84498	-1.59174	-2.84914	-2.55295	-3.02404	-0.873351	-0.0919651	-0.613202	0.575673	9.40644	-0.10353	-3.40565	-0.103976	-0.911494	-0.129444	-1.38348	-1.22462	-2.55609	-1.45187	-1.71875	5.58393	-0.897413	-1.81492	0.621421
25.4321	1.4826	-3.74066	1.51261	2.92877	6.47265	-2.58227	-1.47803	-0.237417	-1.03072	-1.0771	-1.50201	-6.74572	-1.10656	-1.73779	4.75029	-1.44228	4.29603	0.246861	3.00397	-2.99109	1.3079	0.115807	-1.76756	-0.644079	-3.49928	-2.16594	-1.52064	-2.57451	-2.38741	-2.85303	-1.27984	-1.2374	-2.08579	1.67413	11.4543	-1.87842	-2.35962	-0.402824	-0.92206	-0.188937	-1.62664	-1.41721	-2.91218	-1.18514	-1.63869	1.43955	-1.16088	-1.64375	1.51919
25.9259	1.61903	-0.529607	1.79649	2.11954	7.6166	-2.26055	-1.44212	-0.637632	-2.83073	-1.61045	-2.72094	-6.70407	-1.09028	-1.13007	8.54744	0.0422608	1.07334	0.325304	0.577643	-0.707658	0.421399	0.300979	-1.84456	-0.769715	-2.53891	-2.51769	-1.51199	-1.96752	-2.12414	-2.68214	-0.734584	-0.771221	-2.07995	0.448157	10.314	-1.15696	-1.3736	-0.167165	-0.833452	-0.110506	-1.50511	-1.41704	-2.52298	-1.42347	-1.6639	1.52598	0.785721	-1.29081	2.31225
26.4198	1.21794	5.8417	2.09676	1.42329	6.39924	-1.47738	-1.74612	-1.9774	-3.98188	-0.992238	-2.65969	-5.31374	-1.50415	-1.34978	8.98436	-1.12443	1.12386	-0.095803	-1.00953	0.585668	0.729907	0.596226	-2.10736	-1.31389	-2.08805	-3.08341	-0.693324	-1.03978	-2.61505	-3.05511	-0.831863	0.0778091	-1.26856	0.983412	8.64349	-1.34138	-2.10498	0.277111	-0.78459	-1.37108	-1.34044	-1.55165	-2.43679	-2.16236	-0.69352	1.02926	-0.121675	-1.5227	1.01951
26.9136	1.48252	5.25419	2.22475	0.225255	4.96149	-2.0386	-1.59786	-1.58479	-2.65148	-0.373896	-3.93565	-4.71355	-1.40157	-1.15541	19.5874	-1.42224	2.3345	-0.250501	-0.835832	0.806185	0.455519	0.377031	-2.13479	-0.740042	-2.47491	-2.98745	-1.34488	-1.01194	-2.60763	-3.16141	-0.975093	1.36838	0.996185	0.891594	10.7629	-0.828198	-1.57248	0.185037	-0.584936	-1.26195	-2.22148	-1.64758	-2.49966	-2.46992	-1.17217	0.236995	-0.341249	-0.712416	1.2514
27.4074	1.80551	3.98338	2.79936	0.0550979	4.56648	-2.31711	-1.23968	-0.972467	0.575635	-0.92602	-5.24201	-5.25893	-2.08042	-1.31137	15.6733	-1.08319	2.09759	-0.0172888	-1.20702	1.11023	0.66084	0.676456	-2.09355	-1.0974	-3.25802	-2.83987	-0.101979	1.22078	-2.49291	-2.1026	-0.598804	0.82915	1.25618	3.73197	9.32995	-0.72855	-2.75229	0.632887	-1.25857	-0.945455	-1.84829	-1.67955	-2.79976	-1.30993	-1.29711	0.858053	-0.649124	-1.05731	-0.298317
27.9012	3.20105	2.4956	3.20473	0.0344626	8.93015	-2.63478	-1.03907	-0.668151	-1.70101	-1.02979	-4.21406	-3.62302	-1.61125	-1.68498	13.2394	-1.01484	3.74889	-0.617738	-0.327565	-0.376252	0.180855	0.136581	-1.77534	-0.836551	-2.05632	-2.50403	-0.199024	0.300205	-2.24703	-2.60167	-0.880767	0.95337	1.09787	2.61428	6.12131	-0.0351499	-0.751233	1.35283	-0.515972	-0.675523	-2.03833	-1.02313	-2.9591	-1.09382	-1.08431	-0.59991	-0.560288	-2.14794	0.118845
28.3951	3.32741	2.15504	2.9948	-1.04626	7.9151	-2.04867	-0.707096	-1.37885	-0.982537	-0.986397	-5.14643	-2.45608	-1.39636	-1.54599	10.8794	-1.51177	2.95999	-0.448913	-0.0103982	0.656628	1.02008	0.018501	-1.98083	0.247126	-2.52789	-2.30768	-0.370667	-1.30758	-2.15541	-3.08429	-0.0685809	0.0948137	1.09013	1.29356	7.57641	-0.279849	2.75446	0.362028	0.147401	0.524002	-1.75095	-1.01892	-2.24196	1.40609	-1.10655	2.45926	0.171139	-1.2703	2.63788
28.8889	3.78414	0.859235	4.97443	-1.03358	7.21279	-1.97022	-0.59681	-1.3641	2.80662	-1.25393	-3.65715	-2.79074	-1.67001	-2.08504	11.2199	-1.49834	2.04834	0.192111	2.31993	2.31233	0.26964	-0.282066	-1.73302	-0.400101	-1.72773	-0.925065	-0.426173	0.248227	-1.45483	-2.17067	0.153896	2.14971	9.30943	2.99325	12.8656	-0.957595	2.09683	1.10501	-1.02993	1.15429	-1.10349	-0.951428	-2.22568	1.63854	-0.621425	3.18436	-0.172183	0.226482	4.23229
29.3827	3.6679	7.79377	3.2848	-1.36141	7.25773	-2.30641	-0.810097	-1.40531	1.78353	-1.03296	-4.58884	-3.76686	-1.26551	-1.99831	9.47001	-0.765391	0.744958	0.401922	2.96164	3.45408	0.861245	-0.741873	-1.117	-0.316456	-2.3738	0.372635	-0.940518	0.644197	-1.32095	-2.28727	0.303036	3.05561	11.6187	3.82435	16.008	-1.08495	0.97798	0.112182	0.44548	2.26388	-0.734076	-1.31611	-1.3962	-0.089596	0.675793	4.75278	-1.18548	-1.37867	2.8166
29.8765	4.68986	11.5431	1.06798	-0.268806	6.54513	-2.36889	-0.585582	-0.646299	0.486373	-1.33081	-3.83642	-1.94599	-1.63516	-2.34479	8.62618	-0.130311	3.54793	0.94982	2.2156	3.30181	1.03464	-0.0952784	-1.57978	-0.244457	-2.11293	-1.36577	-0.760925	-0.41179	-2.05933	-1.79914	0.277419	2.51304	4.95064	3.10871	10.3567	-0.252293	0.132639	-0.228691	0.108591	4.60597	-0.0561834	-1.20843	-2.27897	-1.53148	0.194629	0.737457	-1.00913	-1.72733	2.73076
30.3704	4.64683	15.65	2.09633	-1.26018	5.13816	-2.0833	-0.844459	-0.68721	0.482742	-0.822771	-3.51125	-3.62362	-1.70691	-2.36525	6.16934	0.637706	1.77555	1.86088	-2.06202	-0.0507344	1.07821	0.0458922	-2.14089	-0.595338	-2.94468	-2.10427	1.15997	-1.68595	-2.24884	-2.66305	-0.571127	3.39336	2.25629	1.24481	6.9238	0.710195	0.746092	-0.279866	0.91066	2.76351	1.33121	-1.2545	-2.25489	-1.98763	0.561804	-1.21626	0.0700681	-1.12555	3.34964
30.8642	4.57468	20.2339	7.25868	-0.866166	5.17052	-2.39852	-0.913053	0.737791	2.85243	-0.703297	-3.68504	-4.48225	-1.57172	-2.17951	4.31815	-0.833654	2.22304	1.79846	-0.477794	0.797444	1.031	0.368143	-1.46459	-0.106525	-2.56635	-2.38183	0.00571207	-2.07871	-1.96301	-2.30364	-0.467429	5.76199	4.45218	1.00678	4.30315	-0.399656	0.825328	-0.127957	0.195682	3.37694	2.30729	-1.01298	-2.28955	-2.09381	-0.637018	1.47898	0.190689	0.24808	2.18254
31.358	4.98899	21.6754	8.63868	-0.412361	6.02156	-2.14436	-0.617269	-0.402192	2.07435	-0.800102	-4.15723	-5.71096	-0.835052	-1.73341	9.50079	-1.13782	1.34635	1.60942	0.316355	0.535658	1.11279	0.482004	-1.35704	-0.865072	-1.84875	-1.90333	-0.733401	-2.37443	-2.17639	-2.27819	-0.292966	2.5015	4.27276	2.00678	11.1296	0.200641	-0.597135	2.4894	-0.589726	2.88975	0.612843	-0.798524	-2.52111	-1.15993	-0.3339	6.27639	0.849652	-1.44053	1.89636
31.8519	5.3251	22.3246	8.2173	-0.410633	6.81108	-2.30249	-0.146624	-1.60823	1.02655	-0.800224	-3.13709	-4.05849	-0.733985	-1.66206	7.96392	-1.61365	1.21097	0.439922	0.41685	1.20014	1.15869	0.167072	-0.609483	-0.420667	-2.86748	-1.10532	0.63209	-2.6651	-1.98645	-3.27363	0.303622	0.940207	2.5737	2.83585	9.85923	0.0173734	0.0941642	0.480453	-0.178282	1.9147	0.379105	-0.61684	-1.57739	-2.07479	0.259402	2.20408	1.43562	-1.34442	1.81447
32.3457	4.14162	24.1951	6.22779	0.204696	8.40753	-2.25765	-0.243054	-2.02439	-0.568261	-0.996189	-3.44573	-5.00891	-0.682493	-1.9193	5.07016	-1.29766	1.18479	1.4211	-1.18727	3.76076	1.61445	0.143688	-1.23398	-0.31247	-1.98051	-1.65907	-0.728183	-2.99312	-1.89508	-3.36877	0.246642	0.531818	-0.238344	1.86062	13.4831	-0.27733	-3.8061	-0.0830488	0.267436	2.4559	0.261639	0.324226	-1.05031	-2.21491	-0.0861723	3.13282	-1.16784	-1.56547	1.55587
32.8395	3.86669	19.5872	5.26758	0.889201	8.5384	-2.36349	-0.349008	-1.3809	-2.01157	-1.44793	-2.99968	-5.56308	-1.05278	-1.96251	4.92364	1.83079	1.77813	0.335914	-0.038628	3.34461	1.49442	0.659119	-1.28481	-0.860157	-2.18682	-1.93323	-0.969965	-2.94372	-2.09308	-1.79591	-0.227132	0.98099	-0.21483	1.08426	11.6282	-0.176277	-2.70278	2.42715	-0.879248	0.0847737	0.411706	-0.510927	-1.68141	-1.04668	-0.643896	3.13363	0.0376763	-1.3568	0.966584
33.3333	3.10806	19.3331	5.6351	0.878436	8.30104	-2.5711	-0.981722	-2.92204	-1.99865	-1.68201	-1.73718	-6.47027	-0.919161	-2.26059	6.01442	3.3297	-0.134794	-0.292973	1.50245	0.227148	1.6032	0.444335	-0.717346	-0.849939	-2.69687	-0.000397272	-0.46683	-2.9981	-2.23566	-0.510897	-0.254577	0.424004	-0.375134	-0.655455	9.53717	-0.187531	-4.30331	1.03305	-0.441821	-0.326319	0.46186	-0.894719	-1.45116	-0.212333	-0.77231	3.20716	1.70615	-0.612723	2.50895
33.8272	2.33978	15.0132	5.1214	-0.0330504	8.73822	-2.00234	-1.28661	-2.88556	-2.16954	-0.989339	-1.0826	-4.97001	-1.41633	-1.93152	5.8228	2.49165	0.578426	0.914556	-0.209944	-0.134712	1.50198	0.127399	-0.293755	-0.56934	-3.02144	0.154602	0.053194	-2.93258	-2.24998	-1.57387	-0.397776	0.613664	8.23732	2.0825	6.89017	-1.10576	-4.83602	2.05691	-0.0945683	-0.778022	-0.406175	-0.849899	-1.66557	-0.513746	-1.19618	2.44663	4.59097	-0.938399	2.61257
34.321	3.22688	14.1526	4.26388	-0.460825	7.93141	-1.79399	-1.62917	-3.52942	-3.32376	-0.897281	-1.81886	-5.35581	-1.26937	-1.77677	4.13463	1.70799	2.86093	1.1469	0.466414	0.100551	4.28746	-0.150702	0.0157947	-0.230827	-1.97515	-0.0822531	-0.170345	-2.67758	-1.21484	-2.64606	0.13125	-0.801153	8.04243	2.61612	9.30658	-1.28218	-2.50447	2.14354	1.00827	-1.29594	0.479434	-0.98484	-1.34241	-0.904818	-1.3732	2.06651	4.22015	-1.25433	1.97685
34.8148	4.07585	15.8228	4.44263	-0.479453	7.36022	-1.61261	-1.70995	-4.31946	-5.37188	2.48041	-1.68687	-5.31145	-1.9928	-1.65466	2.82492	2.62272	2.60189	-1.33722	1.43317	0.511553	3.10515	0.975189	-0.286188	0.146155	-0.707334	0.386309	-0.806236	-2.85429	-0.464315	-0.964441	-0.459804	-1.01587	6.39039	4.07655	8.99102	-1.18686	-2.53663	2.36864	0.414838	-1.94358	-0.492649	-0.497866	-0.967757	0.126322	-0.714829	0.474175	2.19246	-1.13084	0.790825
35.3086	3.93307	17.3153	5.23617	-1.06516	6.81654	-2.08345	-1.48415	-4.37218	-3.39691	0.608515	-2.70378	-7.04527	-1.38843	-1.11923	2.96768	2.20441	1.89406	-0.882206	1.79703	1.25499	2.17545	1.52818	0.112498	0.202361	-1.27438	4.08017	1.46806	-2.99793	-1.37101	-2.55551	-0.536853	0.529046	4.30938	4.05458	8.89884	-0.965027	-1.67626	1.38184	6.89593	-1.58993	-0.7637	-0.621888	-0.514388	0.175817	-0.346527	3.83172	1.7427	-1.58074	1.20675
35.8025	3.02707	16.9259	7.14855	-1.19088	5.69187	-2.1149	-1.64869	-4.65275	-3.8122	1.15655	-2.17292	-5.82075	-1.86407	-1.56599	0.932627	0.455489	2.40863	-0.160267	1.50413	-0.788691	3.45455	1.54972	-0.57007	0.513129	-0.09828	0.270011	0.844845	-3.32291	-1.98369	-2.00357	0.561499	0.172119	2.69111	3.12515	14.6086	-0.336663	-0.535013	0.582871	5.61192	-0.450148	-0.14872	-1.21251	-0.954265	0.051299	0.0219091	4.02003	2.43621	-1.44389	0.926273
36.2963	2.33626	18.0543	7.06938	0.212462	4.7868	-2.52457	-1.85638	-3.73107	3.34118	2.12362	-1.35723	-4.0437	-2.23176	-1.76753	0.348239	-1.47496	1.39762	-0.667418	-0.0452192	-0.151888	1.77329	1.9409	-0.227511	0.247221	-1.78156	-0.513705	0.144035	-2.63926	-1.74775	-2.88677	-0.242592	-0.97265	2.5938	2.12386	11.1128	-0.845818	0.142781	0.13711	3.57798	-1.47368	1.15912	-1.27039	-1.11769	-0.880378	1.9517	-2.24801	2.11564	-1.22615	0.951594
36.7901	1.4875	17.4958	7.4283	0.011578	5.84569	-2.69532	-1.96909	-4.25525	0.547003	2.28373	-1.44767	-4.21444	-2.96476	-2.09433	-0.360683	-0.877599	2.22002	0.141059	1.39352	3.28234	1.69813	2.7049	0.653346	0.79873	-1.09117	0.370713	1.22059	-2.89836	-2.17103	-2.48123	1.11736	-0.32888	3.77538	1.33615	13.2521	-0.740673	-4.18576	0.761305	1.64764	-1.16559	-0.0224752	-1.43073	-0.950907	-2.25036	0.622147	0.0320933	-0.550378	-1.14113	1.00151
37.284	1.45504	14.2828	7.44421	0.222948	7.99411	-2.621	-2.121	-3.83894	-0.210978	0.654184	-0.474082	-5.16827	-1.82716	-2.04052	-0.294351	-0.22649	1.80686	-0.579828	-1.28377	2.0794	1.97629	2.74746	-0.201018	0.765612	-1.90831	-0.285114	0.366003	-2.23988	-2.44241	-0.46046	0.310203	-0.29038	3.21588	4.10419	14.7441	-0.21398	-3.13184	2.13477	1.02127	-0.24344	4.59289	-1.37277	-0.901538	-2.48914	1.11799	4.70767	0.107814	-1.70767	1.3924
37.7778	1.4875	16.3021	5.81906	-0.795972	7.36323	-2.84315	-1.60385	-4.27129	-0.0111433	2.23634	0.371589	-3.44253	-1.40417	-1.89531	-0.260363	0.424691	3.16594	-0.800666	1.30086	2.27645	1.1813	3.20226	-0.73925	0.411512	-1.68961	-0.37797	-0.0218394	-2.34502	-2.18381	0.212602	0.350018	-0.49694	0.802636	3.69936	15.3475	-0.911924	0.545385	0.923667	0.649349	-0.552684	2.07996	-1.64711	-1.14655	-2.47475	-0.130201	5.43262	-0.0179585	-1.4487	1.73038
38.2716	2.42531	14.5825	7.95601	-1.35986	10.3882	-2.67155	-1.679	-3.13072	1.06386	0.980187	-0.950421	-3.6124	-0.924868	-2.33369	4.59963	-0.380453	3.69805	2.01088	1.10363	1.88534	1.16735	1.80546	-1.08385	-0.131874	-3.78952	-0.671679	-0.599646	-2.08637	-2.143	-0.602268	0.278612	-0.794801	2.63918	2.99707	13.8677	-1.19642	0.52203	0.492915	0.805742	-1.2424	0.98232	-1.36507	-0.0232821	-2.46089	-0.667778	1.46215	1.66893	0.314679	0.684539
38.7654	2.78325	11.4688	7.86387	-1.92272	12.0555	-2.63884	-0.936331	-3.24795	-0.745644	0.9012	-0.163794	-3.50356	-0.484353	-2.33064	3.7081	-0.861505	3.16822	1.55446	2.09411	2.67439	0.895818	0.650987	-1.39122	-0.615894	-0.878092	-0.0539631	-0.314886	-2.21744	-1.81416	-0.0467445	-0.107495	-0.791101	6.51962	1.09423	17.6426	-1.09547	-0.336201	1.47873	2.04991	-0.486568	0.573097	-0.922838	-1.76601	-2.55075	-0.875744	0.306077	0.69685	-1.81349	0.641332
39.2593	3.04015	11.6255	7.57701	-2.73902	11.5846	-2.73225	-1.0309	-3.75113	1.35586	0.487028	-1.37853	-1.17855	0.0118405	-2.27371	1.88259	0.856059	2.67605	1.67949	-0.903568	5.5756	1.29838	0.180323	-1.38264	-0.249636	1.97947	-0.213685	-1.04485	-1.71974	-2.13939	-0.277054	-0.120156	-0.963254	4.94898	0.23012	17.4513	-0.88056	0.115757	1.9045	1.21497	-0.0894232	1.29771	-0.23709	-2.45156	-2.16829	-0.967842	-0.647105	2.60864	-2.07088	1.25314
39.7531	2.7084	19.9603	6.06359	-3.07354	9.76307	-2.24011	-1.13165	-4.03538	-0.0070934	0.378467	2.12508	-1.62859	0.503587	-1.97098	1.92182	-0.160344	4.92531	2.497	0.106848	1.96202	0.791321	0.316185	-1.53091	-0.501414	-0.662829	-0.50386	-0.412891	-2.01622	-2.12893	0.437854	0.223585	-1.36907	8.40522	-0.797145	16.122	-1.77971	-1.8222	0.633163	1.14998	-1.06038	0.207447	-0.119523	-2.56072	-0.688519	-1.07447	0.293441	4.67761	-0.332917	1.33328
40.2469	2.19462	20.0607	6.87742	-3.49067	9.4805	-2.2493	-1.16614	-3.95672	-2.08539	0.377065	2.47522	1.05647	0.584994	-2.12089	1.18447	-1.00464	3.80505	2.29309	0.356134	3.17594	0.707042	0.348284	-0.405956	-0.796214	-1.69358	-0.957758	-0.173739	-1.97095	-2.21784	-1.37594	-0.01224	-0.537224	8.36239	1.40167	11.1522	-0.676765	-2.20263	2.56165	1.12663	-0.628422	-0.587747	0.25372	-2.81482	-2.16715	0.416788	0.603933	2.83932	0.329066	0.936411
40.7407	1.31626	17.9182	6.96813	-2.64225	8.41984	-2.47396	-1.28091	-3.51981	-1.64947	0.910897	3.15549	6.18356	-0.451236	-2.58111	1.67764	-1.20788	2.30105	3.89859	0.0182777	1.32647	1.31369	-0.593447	-0.500386	0.116378	-0.556216	-1.0815	-1.6646	-1.31609	-2.03584	-2.06912	-0.0132368	-0.759272	3.12059	1.99044	10.5432	-1.24433	-0.300834	4.22002	0.884786	0.0452053	1.12566	-0.221579	-3.15482	-1.38864	1.14054	2.50101	1.39538	0.458657	2.26288
41.2346	1.23447	23.0971	8.5412	-3.39019	9.5535	-2.57923	-1.44607	-3.16642	-2.17752	1.16145	2.98543	5.68826	1.3999	-2.76002	0.819641	-0.438717	3.05784	2.79792	1.89326	2.40044	1.22785	-0.409037	0.219411	0.0512194	0.421046	-2.50251	-2.25097	-2.13745	-2.35404	-1.7752	-0.623806	-0.527832	4.03884	2.44368	8.18973	-1.73418	-1.09147	2.75881	-0.202717	-0.599591	2.90839	0.911562	-2.83472	-1.26669	0.870403	2.03901	2.01391	0.36637	1.65196
41.7284	0.0254579	23.3178	8.78087	-4.08548	9.85381	-2.79281	-1.76589	-2.56367	-1.36131	0.765522	0.896538	5.33918	-0.73534	-2.92619	1.90269	0.0261202	-0.521199	4.1887	2.05098	3.07418	0.994076	-0.184403	-0.852351	0.152029	2.14326	-1.59242	-1.92608	-1.77785	-2.67696	-2.37091	-1.04326	-1.9759	5.08603	1.4611	7.15967	-1.62069	-1.47024	3.49838	-0.64594	-0.304954	1.98263	0.97222	-0.945155	-0.161241	1.44812	-1.09167	2.53101	-0.12783	1.23055
42.2222	-0.45908	18.6403	9.05129	-4.09381	9.73685	-2.82114	-1.96037	-2.84985	-2.6157	0.810458	1.49126	6.39671	-0.434635	-2.95065	2.11705	0.629914	0.989293	1.92488	0.870698	1.87469	0.675904	-0.0349115	-1.03893	0.0775889	0.60619	-0.838508	-0.487524	-1.89419	-1.85363	-2.66647	-0.941986	-0.645279	3.13393	0.239684	8.10402	-1.62941	0.720909	1.66263	-0.519114	-0.438136	2.67147	1.08457	-0.874214	0.302649	1.39055	0.16237	2.04438	-0.610546	2.25332
42.716	-1.02121	16.4833	9.15283	-4.36752	9.19733	-2.91487	-1.76099	-3.39312	-1.96261	0.885818	-0.451844	9.84512	-0.455035	-2.95633	1.20252	-0.4537	-0.285595	1.38416	1.32125	0.565791	0.574375	-0.0520665	-1.21658	0.11888	-0.00490806	-1.906	-1.7083	-2.07472	-2.27486	-1.64837	-0.776516	-1.84449	0.383329	0.521059	6.55479	-1.37986	2.74776	1.61514	-0.125752	-0.186838	1.96762	1.79341	-0.354366	0.622689	0.789904	1.83543	3.8207	-0.868106	1.45036
43.2099	-0.675269	15.0609	10.6407	-4.50021	9.47456	-2.87671	-2.09679	-3.61157	-0.362383	1.33064	0.124684	9.5994	0.106011	-2.81184	0.958968	-0.382593	0.833299	0.94215	-0.135058	0.971534	1.60518	0.322805	-1.48189	0.529066	0.109164	-2.13396	-0.40674	-1.24096	-2.50014	-2.33324	-0.545509	-1.4693	1.3971	1.4736	8.02336	-1.43241	0.988174	1.59572	-1.03852	1.11244	2.16207	0.326147	-1.48729	0.84498	0.790775	2.7194	1.74101	-1.06342	1.488
43.7037	-0.741507	13.6352	9.44382	-3.48463	8.19202	-2.30424	-1.5953	-2.26928	-1.49811	0.384458	1.88273	8.58607	-0.167152	-2.55556	-0.167346	-0.781154	2.18207	1.55472	1.20492	1.72338	0.270393	1.67182	-1.48645	0.653689	-0.0100376	-1.60624	-0.0756088	-1.46322	-2.51625	-2.13416	-0.652148	-1.93228	2.38927	0.901656	13.5146	-1.59944	1.70918	1.24173	-0.704112	1.97762	1.16663	0.0238111	-1.4788	1.41059	0.448731	6.21368	1.89981	-1.307	2.43411
44.1975	-0.509156	13.8096	12.1296	-1.65454	5.89448	-2.62625	-2.32458	-2.60546	-0.125593	0.299607	2.02576	4.97394	0.322747	-2.11117	-0.127655	0.687194	4.05592	0.623242	0.233	0.524081	-1.56269	1.33036	-1.81117	-0.00963215	0.842431	-1.88015	0.326668	-1.82821	-2.36345	-1.89346	-0.52143	-1.88746	0.454251	-0.203252	7.64492	-1.29452	2.31074	1.72585	-1.33086	0.374012	1.21989	0.108116	-1.33278	1.30398	-0.327864	5.87976	0.951401	-1.38192	1.41238
44.6914	-0.00702282	10.864	12.6206	-2.80335	5.28246	-2.7382	-2.46037	-1.00872	-1.0217	-0.380219	2.86431	1.83896	-0.297163	-2.5346	0.451778	-1.68506	2.21936	1.60502	1.32282	-0.0885443	1.59393	1.76978	-1.38817	-0.216517	0.548121	-2.06417	1.76685	-2.28098	-2.37185	-1.35056	-1.01433	-2.6196	1.74128	0.4784	10.1164	-0.962077	-0.657809	2.25238	0.112282	-0.127065	3.3987	-0.492739	-1.32311	2.63556	-0.935632	2.80323	0.867805	-1.53632	1.64377
45.1852	-0.101434	8.73058	11.4823	-3.0325	5.38914	-2.92414	-2.22778	-2.25675	-2.40162	2.99976	4.71008	-0.11584	0.582497	-2.61695	-0.0490258	0.371872	2.31928	-0.771504	-0.73874	-0.325447	-0.380002	1.10496	-2.05339	-0.737524	0.261561	-2.80053	0.619882	-2.68821	-2.70672	-1.88179	-0.827484	0.141587	1.29754	-0.21576	6.36854	-1.49746	-2.63335	1.73826	-0.783535	0.39588	3.15263	-1.12191	-1.70316	2.93817	-0.0918782	4.56931	2.31976	-1.53829	1.7206
45.679	-0.0118374	8.62064	10.3673	-1.39906	4.72442	-2.04453	-1.39563	-2.72134	-3.47023	1.31679	3.47504	-1.18848	1.72519	-1.71166	0.280083	0.1092	1.23796	0.770761	0.0699217	0.773333	0.423478	1.02645	-1.31799	-0.769607	-1.11773	-2.25752	-0.684476	-3.11437	-2.61367	-0.47297	-1.18738	-1.27535	0.765282	-1.04911	7.27856	-0.77581	-0.769088	6.04653	-1.49398	-0.615169	2.03738	0.265822	-1.04485	0.961886	-0.612863	2.58653	1.26868	-1.42395	1.96847
46.1728	-0.239002	6.54085	8.067	0.630135	2.32457	-2.5189	-1.90696	-3.13292	-2.50288	0.362125	2.35576	-0.508373	0.753486	-1.00758	-0.938622	1.8707	4.17572	2.02196	-1.18327	-0.272085	0.0620828	0.819298	-1.99688	-0.239572	0.428902	-1.84967	-0.0205066	-1.41791	-2.53025	-1.70665	-0.423311	0.276047	0.0977607	-0.503499	7.4916	0.154435	4.48546	2.96097	-1.5146	-1.59531	4.04673	-0.645868	-1.89766	0.900613	-0.708278	1.21172	2.87485	-1.24095	1.34697
46.6667	-0.675487	8.65892	8.77262	1.59055	3.53775	-2.67861	-1.70634	-2.36044	-1.35027	0.00373604	2.74634	-2.27271	0.944186	-1.55793	-1.26434	-0.509066	3.20427	1.26716	-1.42312	-1.21796	-0.879236	0.445403	-1.62488	-0.198011	-0.407836	-2.15842	0.138627	-0.917888	-2.25705	-1.61952	-1.02982	-0.319557	0.0589213	-0.794083	2.77337	-0.901192	4.60214	0.558692	-1.87745	-1.89476	3.61906	0.1392	-1.63228	0.285871	-0.409673	-1.78442	4.89721	-0.145396	1.15033
47.1605	-0.398743	8.65695	7.85194	1.76781	2.21783	-2.93875	-1.51881	-3.34232	-3.67141	0.0970392	5.11209	-0.997809	1.09391	-2.55945	-0.97687	-0.739462	3.11147	2.42267	-1.70673	0.691892	0.755026	1.27137	-1.52171	0.0370651	-1.73273	-2.94866	-0.699509	-3.03173	-1.42019	-1.34163	-1.44819	1.36114	0.335139	1.7938	1.21491	-0.00990054	0.681623	2.78633	-0.0516912	-1.02135	2.51639	0.336041	-1.47687	2.00612	0.38528	-2.53761	5.38796	-1.03296	2.31964
47.6543	0.758948	6.50421	7.26831	0.971984	1.67688	-2.48187	-1.50676	-2.39979	-3.82815	0.39317	6.18739	2.14732	1.63964	-2.10392	-1.34594	-0.312499	4.66736	0.527164	-0.974959	-1.48147	1.18562	1.14889	-1.21454	-0.268675	-0.963945	-2.01754	-1.19785	-3.09629	-1.75978	-1.5941	-1.30855	-0.713139	4.42251	2.79783	8.94905	-0.565059	1.19139	2.90827	-1.33213	-0.412402	1.78411	0.719556	-1.65132	1.69592	0.983999	-1.5212	8.78734	-1.17638	2.08186
48.1481	1.08086	5.3631	7.52765	0.21765	3.01315	-1.60391	-1.9044	-3.37716	-5.33883	0.675808	4.29591	2.1671	1.05299	-2.11554	-2.47474	-1.03558	0.331228	1.51471	-1.19431	-0.077625	1.07856	0.624786	-1.80494	0.182611	-3.02322	-1.64632	-0.881819	-1.7265	-1.70451	-2.01304	-1.44776	-1.3425	2.91652	2.86551	7.37332	-0.892152	1.59277	1.74131	-0.728756	-1.45133	3.25003	-0.0354707	-2.76555	1.7773	-0.460358	-1.87959	12.7332	-1.10373	2.25197
48.642	2.65922	3.22848	9.59211	0.0733967	2.1903	-1.50768	-1.43654	-2.44454	-5.49715	0.902569	3.6839	5.72973	0.820087	-2.38953	-2.19504	0.510736	2.34397	0.25399	-2.93254	1.03506	0.473665	0.4022	-1.13549	0.584218	-1.81768	1.59577	-1.00939	0.615138	-0.697939	-1.96128	-1.67205	-1.94555	2.24728	-0.370738	5.85258	-0.716225	0.510543	2.64388	-1.24638	-1.55238	3.49172	-0.0804291	-2.56289	2.37478	-0.816823	-0.892109	10.5758	-1.24083	0.847965
49.1358	2.78016	4.15573	7.32329	1.85011	1.95244	-1.7177	-1.23491	-3.63408	-4.00223	1.15148	1.27762	6.28302	1.59863	-2.56413	0.397479	0.741069	0.99367	1.55237	-0.720869	0.857222	0.408207	0.492349	-1.03287	-0.444735	-0.964495	0.509403	0.316559	-1.00532	-1.126	-1.09362	-0.546087	-1.93229	2.93701	-0.779615	8.7348	-1.2089	-3.39987	0.171867	-1.75553	-1.66007	3.29017	0.0287989	-1.69692	1.01528	-0.969178	-0.950728	6.1403	-1.43201	0.320775
49.6296	2.55503	5.22382	7.90303	0.522642	1.91633	-1.49067	-0.908428	-3.64269	-4.80451	1.31473	1.79126	10.7365	1.67667	-2.77528	-0.601564	0.543185	1.14921	0.672472	-3.14928	-0.0462458	0.708626	0.0658083	-0.474871	-0.489114	-0.546627	-0.363428	2.33273	-2.37004	-1.8201	-0.105802	-1.0778	-0.390693	5.31164	-0.332371	10.9535	-1.24647	1.07909	0.100704	-1.76489	0.902312	2.02156	-0.782313	-2.18728	-0.0296241	-0.741028	-0.76629	4.82217	-1.43557	0.990059
50.1235	2.29408	2.15388	7.66489	1.01645	2.82923	-1.66358	-1.54045	-3.47329	-6.43713	0.442964	-0.486903	11.4423	0.997425	-2.49509	1.13186	1.22303	-0.428577	0.63696	-1.87632	-1.86855	0.489341	0.354448	-1.10827	-0.344862	-0.602655	-0.265409	2.28631	-1.96886	-1.24268	-0.494494	-1.25252	0.885182	4.87811	1.21235	6.54998	-1.81645	-1.17746	-0.016629	-1.75649	-0.261979	2.22127	0.010264	-2.72267	-0.1911	0.45415	-1.57125	2.20641	-1.39745	0.126132
50.6173	1.64147	3.78859	8.3974	-0.095273	1.40296	-1.94409	-1.69021	-2.60064	-6.7366	0.315998	-1.21726	9.89956	0.695541	-1.83718	1.40706	-0.0949733	1.41542	0.338447	-0.443679	1.73627	0.194234	0.303354	-1.37529	-0.0676005	-1.60157	0.741905	0.47841	-1.09422	-1.5242	-1.55534	-1.28742	1.46416	6.40429	4.21266	6.48088	-0.949156	-1.58355	0.399533	-1.15428	-1.35478	2.79473	0.0704332	-1.77371	2.89568	-0.463725	-0.0896728	1.30759	-1.99805	-0.330507
51.1111	0.846102	3.28162	9.28481	-0.200298	2.70407	-2.4027	-0.878194	-2.57916	-3.76528	-0.435917	-0.18784	6.94879	1.51984	-2.63303	2.22096	-0.45027	0.843134	-1.07366	-0.0400044	-0.644223	1.24008	1.43539	-1.47971	-0.398989	-0.998537	-0.807871	0.835741	-2.03525	-1.82715	-1.58041	-0.869784	0.993373	6.04049	2.49787	5.0845	-0.885631	-0.364691	1.32437	-0.943405	-1.4169	1.51099	-0.525989	-0.563485	1.17969	-0.270942	-1.15667	1.0729	-1.00221	0.213562
51.6049	0.0342456	1.82215	8.40185	-0.391315	1.32274	-2.42305	-1.53649	-2.06088	-4.56626	-1.42065	-0.832081	6.68795	1.14378	-2.82927	0.747707	-0.106864	1.56247	0.0686744	2.95282	-1.89261	2.34497	0.800619	-1.48002	-0.286781	1.68485	-1.49269	1.18963	-2.46152	-2.34887	-0.695863	-1.28868	0.0112629	8.95745	1.76048	5.42564	-1.13169	-0.215063	0.345198	-1.0703	1.72669	0.220197	-0.588278	-0.624756	-0.399389	0.270989	-3.39708	3.2206	-1.62701	1.03468
52.0988	-0.298482	0.955984	7.09604	-1.90908	2.67789	-2.51814	-1.39167	-2.63727	-4.87871	-1.28446	-2.16099	6.63841	0.778492	-2.81879	-0.0293506	1.15944	2.30552	-0.229582	-0.655481	-1.73924	1.0679	0.970125	-1.77694	1.21417	0.651379	-0.710419	1.12094	0.992485	-2.64071	-1.7486	-1.43893	1.74404	4.94833	0.226347	3.4881	-1.16301	0.864084	-0.526193	-1.40497	-0.660235	-0.436729	-0.109766	-1.01999	0.173406	1.84989	-4.07534	3.15801	-2.39396	0.632208
52.5926	-0.855955	4.63721	7.70378	-1.3233	2.61706	-2.92234	-1.59678	-2.82732	-0.53053	0.253751	-4.50379	7.82674	1.00006	-2.68799	0.422039	1.03733	0.977703	-1.80016	-0.0627934	-1.12692	-2.16087	1.21932	-1.91353	-0.0268888	-0.598097	-1.2438	1.50368	-1.12863	-2.71054	-1.58949	-1.49424	0.0886684	5.47122	0.64571	3.5936	-1.01532	-0.0936369	-1.08296	-1.03548	-0.523557	0.281915	0.418968	-1.52351	1.53505	1.80648	-1.77273	-0.638248	-1.95734	0.353651
53.0864	0.355397	4.60258	10.1877	-0.96319	1.46859	-2.56339	-1.25197	-3.01031	-0.958054	0.439146	-3.41178	5.1597	0.654832	-2.68694	0.289649	0.22072	1.23486	-1.79994	-1.5042	-0.749176	0.575416	0.919117	-2.05049	-0.278477	0.546793	3.63413	0.301289	-1.51789	-2.84946	-1.90954	-0.150214	-0.27172	7.12976	2.94702	4.6857	-0.632521	0.649171	-0.48019	-0.957468	-2.1904	3.30875	0.481367	-1.73058	3.92739	0.58502	-1.51202	-0.117374	-1.42247	-0.775623
53.5802	-0.277028	5.56972	12.3249	-1.09058	0.41508	-2.02309	-1.1577	-2.14123	0.231921	0.193268	-2.57576	5.80299	2.23098	-2.53018	-0.178614	-1.04619	1.16575	0.300682	-0.429739	0.789419	1.70197	0.925923	-1.75925	-0.203163	-2.01203	2.96562	1.1813	-1.4231	-2.94495	-1.90062	0.239116	0.0700184	3.58644	2.27351	7.89186	-0.970297	3.53666	1.16756	-0.755473	-0.790774	2.55571	-0.198047	-1.99255	2.06472	0.187227	1.11622	1.91679	-1.37875	-0.829072
54.0741	-0.878042	5.20062	9.76616	-1.0329	1.00004	-2.5507	-1.21532	-1.49422	-2.93466	0.191813	-3.70933	5.01072	-0.0662651	-2.27907	4.28827	0.197541	0.519906	0.493981	-0.410383	-0.0133135	1.92094	0.553525	-0.619328	-0.430054	-2.00281	-0.208098	0.443032	-0.783549	-2.84105	-2.56144	-0.544754	-0.0954517	-0.704225	0.136942	4.66886	-1.21342	1.67239	-0.118342	-1.20909	-0.887536	1.38499	-0.303692	-1.54226	0.825988	-0.13649	-0.574468	1.24924	-1.45675	1.58482
54.5679	0.398619	7.3559	9.88562	-1.98405	1.60223	-2.53859	-1.23049	-1.20124	-2.20464	-0.619658	-1.56673	3.64601	0.562881	-2.41182	4.53382	0.347937	2.30326	1.49444	-2.11213	0.576456	0.728112	0.569665	-0.915837	-0.508216	-0.660368	-0.790841	-0.345618	-2.1716	-2.95994	-2.22398	-0.763559	-0.252367	-2.54128	-0.772063	1.61726	-1.21356	0.925	1.80895	-1.38539	-0.570208	1.32806	1.22113	-0.773113	0.741366	-0.736485	1.78897	1.895	-1.63845	1.51791
55.0617	1.7697	9.05276	10.091	-1.87658	1.84029	-2.69272	-1.64612	-0.484614	0.342754	0.310596	-3.26032	3.15984	0.471902	-1.87021	5.99247	1.61174	2.71027	-0.52183	-1.82011	-0.696478	0.751309	-0.175109	-2.06604	-0.114622	1.35291	-1.88653	-0.760461	-2.16775	-2.51087	-3.07031	-0.363032	-0.133644	-2.29032	-0.72343	1.46021	-0.948274	2.38897	1.60091	0.26933	0.507805	3.43406	1.94553	-1.56035	3.45517	-0.52114	1.20742	1.54078	-1.84026	-0.923924
55.5556	2.62473	12.776	11.8722	-2.24642	1.92024	-2.23919	-1.62177	2.7955	2.13579	-0.251005	-2.40591	8.73284	0.573113	-1.03555	6.89265	1.00234	3.31925	-0.882656	-2.11674	0.193246	0.695349	1.75362	-0.860346	1.02309	-2.05637	-1.95569	-0.46351	-1.44765	-1.46426	-3.28939	-0.329079	-0.129132	-2.9112	-0.675436	2.88552	-1.11527	1.02555	1.5075	-0.956472	1.32781	3.81546	1.48554	-2.06012	3.29058	-0.0650363	0.939569	1.18325	-1.56464	-0.899796
56.0494	3.09243	4.68452	13.4343	-2.94992	2.73196	-2.33446	-1.92521	2.3114	-0.139018	-0.649892	-3.10599	10.442	0.127286	-1.58638	5.47169	0.517344	3.58118	1.44702	-1.03995	-0.422986	0.179462	1.56793	-1.47084	0.523265	-1.58844	-2.04717	0.354433	-1.75823	-1.21812	-2.7014	-0.853756	-0.434292	-1.27266	4.05211	5.95952	-1.03691	0.0501704	2.68503	-1.1915	5.09816	4.48291	0.5499	-2.17245	0.817635	-0.102752	-1.32225	0.433697	-1.65569	-0.529047
56.5432	3.01628	6.91246	13.5408	-2.49271	2.91293	-2.50078	-1.42808	0.0229473	-1.05302	-0.132476	-2.32766	10.5805	-0.493899	-1.5052	5.82335	0.634965	4.25356	2.14926	1.38878	-0.76763	-0.102419	0.856111	-0.595899	0.574271	3.53143	-1.73294	-0.874636	-2.1454	-2.23481	-2.66771	-0.646598	-0.0766008	-1.90188	3.65317	8.52149	-0.980818	-0.137255	-0.534773	-1.0444	8.35827	2.8275	-0.0392374	-1.72665	-0.233729	-0.119273	3.11503	0.493928	-1.68659	0.469123
57.037	3.38327	11.2783	14.1887	-1.49491	2.64755	-2.4084	-1.86652	2.7499	-2.03331	0.479745	-2.62044	13.0576	1.10082	-1.71357	4.45025	2.36273	4.81869	1.00779	-1.60458	-0.73311	0.98472	0.17536	-1.87715	-0.154939	3.04901	-1.55086	-0.448218	-2.13943	-1.8372	-3.09188	-0.579705	0.561666	0.0957281	2.71628	4.80673	-1.31111	-0.153623	-1.21351	-1.25496	4.71794	5.41747	0.619093	-1.75229	-0.64339	-0.338351	0.263151	0.0847633	-0.726721	-1.36914
57.5309	2.81147	11.9695	15.815	-0.928979	1.78391	-1.92389	-1.83245	4.06837	-0.0189414	0.999127	-3.39824	11.4218	1.84769	-1.66054	8.75405	0.692855	4.91269	0.361564	-1.44578	0.164781	-0.648083	-0.902192	-1.14768	0.119679	0.837241	-0.876266	0.03634	-1.59847	-1.78486	-2.9819	0.0903417	0.180204	-0.479521	4.76001	6.13797	-0.939884	3.08632	-0.417181	-1.71645	1.84039	4.95973	0.113369	-1.97201	0.456586	-0.476849	-4.25935	2.4562	-1.46239	-1.10875
58.0247	2.49591	12.1571	17.22	1.96144	3.79746	-2.11672	-2.19227	4.01876	0.0548364	1.88499	-0.162159	9.25859	1.04389	-1.3893	10.2583	2.40286	0.500761	-0.982371	-0.111168	-0.538664	1.36724	-0.652942	-0.477955	0.0930011	0.30239	-1.39281	-0.196648	1.01296	-0.504782	-2.79387	-0.604895	-0.136149	0.150534	4.77008	1.95882	-1.00913	3.36079	1.47939	-0.977174	0.718103	3.89747	-0.976008	-2.04589	-0.0903745	-0.882398	-5.70251	0.792085	-1.86474	-0.60769
58.5185	2.43241	15.1413	14.6027	1.01411	3.37866	-2.26555	-1.70802	5.23176	-0.792286	2.58793	-1.01131	11.8523	0.821967	-1.34479	10.2259	2.02307	1.63549	-1.28684	-0.913179	-0.156377	1.73825	-0.408074	-0.972392	-0.145079	0.670481	-1.96097	-0.601082	0.472231	-0.844903	-2.01359	-0.796237	0.519531	3.1553	7.01844	-0.160716	-0.875136	-0.037329	-0.0204017	-1.09015	-0.0377454	2.61099	-1.17252	-1.34544	1.59222	-0.783238	-0.978697	-0.412592	-1.35271	-0.496415
59.0123	1.52032	12.1911	12.3102	0.508028	2.34133	-2.86317	-1.67906	5.86452	-0.956086	3.94643	-1.50241	9.49414	0.630618	-1.50286	11.2228	1.48418	2.53087	0.494721	-0.0684488	-0.4503	1.82658	0.419398	-1.19798	0.35215	-0.494148	0.255138	-0.876384	2.02896	-2.01617	-2.50029	-0.949057	-0.854535	5.43427	3.463	1.9437	-1.03498	2.35825	0.20459	0.985345	-1.05063	2.94959	-1.13991	-1.54453	3.53057	0.138641	1.39439	0.453519	-0.687988	0.335261
59.5062	1.84169	11.5094	9.37339	0.0787969	2.05807	-2.69288	-1.40615	6.19499	-3.9211	4.54042	-0.663011	6.3603	2.77843	-1.78441	11.7656	0.359676	1.66164	0.235247	-1.39579	0.939482	3.00975	-0.410596	-0.805225	0.325385	-2.10923	-0.790664	-0.343054	3.3283	-2.70627	-2.7553	-1.37243	-0.90219	6.12746	3.02507	1.02888	-1.73534	0.517958	-0.419188	-0.335819	-0.377085	2.57463	-0.887064	-1.07481	2.79677	0.0496671	4.07365	1.4789	-1.11126	2.78791
60	1.82548	10.0005	10.2221	1.96672	1.28454	-2.80745	-0.772335	9.44743	-3.84216	3.77166	0.238138	6.85106	2.21012	-1.77099	10.8992	1.61576	4.08119	0.984587	0.949166	0.31934	1.12658	-0.00262603	-1.33094	0.664669	-0.0437308	-0.987764	-1.35557	0.873146	-1.56818	-0.719871	-1.724	-2.25789	2.45791	4.96984	-0.262294	-1.77359	-2.91742	-1.83148	-0.638925	0.15518	1.74266	0.0390098	-0.402502	1.54557	-0.772901	-0.491387	1.63475	-0.993638	-0.057201
[truncated: 16 more columns]

## Sheet: Fig2M
Zscore	Unpaired											Paired
timestamp (s)	subejct1	subejct2	subejct3	subejct4	subejct5	subejct6	subejct7	subejct8	subejct9	subejct10	subejct11	subejct1	subejct2	subejct3	subejct4	subejct5	subejct6	subejct7	subejct8	subejct9	subejct10	subejct11	subejct12	subejct13
-5.18519	-0.50052	1.25119	-1.10101	1.71185	-0.191005	0.547462	-0.479455	-1.10147	0.0480723	0.610212	-0.723048	1.76931	2.90142	3.09794	0.130399	-0.320075	1.23067	0.163383	-1.36135	-0.376407	-0.437054	0.968867	0.818645	1.56429
-4.69136	-1.24245	1.63857	2.07709	1.2599	-0.91225	1.51707	-0.581615	-0.366366	1.55594	1.31483	-0.117133	1.61368	0.909997	1.5234	1.56743	0.116102	1.65287	1.62023	-0.536762	-1.32388	-0.66123	1.69927	0.938925	-0.0387626
-4.19753	-1.06172	0.410413	0.132585	-1.4136	0.49604	0.331876	-0.712203	0.0634983	0.369421	0.465676	-1.00711	1.52585	0.623176	-0.794151	1.36397	-1.15802	-0.623953	1.42929	-0.735284	0.571207	-0.0767016	0.96258	-0.161903	0.574667
-3.7037	-0.66006	-0.726514	0.401781	-1.02009	0.00870734	0.411605	-0.154521	0.833308	0.97846	0.948955	-0.783986	0.573904	0.289558	-0.554188	0.229839	-1.24283	1.19696	1.03741	-0.682006	2.12259	0.445154	-0.390075	-0.433634	-0.811998
-3.20988	-0.624593	1.04634	-0.0249778	-0.230734	-0.460675	-1.42274	-1.88148	1.26488	1.02981	0.372552	-0.577791	-0.182157	-0.160638	-0.792205	0.957524	-1.07917	-0.682564	0.204859	2.34908	-0.0242015	1.25312	-0.623272	0.174932	1.76598
-2.71605	-0.606373	-0.464614	-0.694372	1.0335	1.3208	-1.28517	0.966984	-2.04306	0.0667161	0.309533	-0.702676	-0.395147	-1.20077	-0.884773	-0.292302	1.70886	-0.93489	-0.657281	0.841684	-0.744824	1.90635	-0.449285	-1.73142	0.183671
-2.22222	0.0917833	0.557987	-1.60929	1.28851	1.81922	0.379836	0.406733	0.0356047	-0.697993	0.244771	0.523289	-0.709799	-1.34375	-0.312605	-0.232994	0.471461	-1.02605	-0.87261	0.474712	-0.0653737	-0.0109456	0.458734	-0.930298	0.762189
-1.7284	0.349492	-0.584323	-0.942682	-1.14984	0.0215684	0.686335	-0.278074	-0.985653	-0.451091	0.251422	0.101121	-0.721253	0.333448	-0.265559	-0.855243	-0.0101593	-0.521803	-0.924773	-0.423055	-0.601776	-0.536186	1.19069	0.0220947	0.71819
-1.23457	0.814189	0.646096	0.0534591	-0.291465	-1.36046	-0.909545	-0.261651	1.19176	-0.690541	-0.633876	0.138781	-0.973513	0.103093	0.286249	-0.445368	-0.16159	1.29497	-0.763539	-0.466219	0.347919	-0.0887316	-0.742741	-0.418604	-1.35326
-0.740741	1.57266	-1.42435	-0.120311	0.107135	-0.895923	-0.647796	0.908964	-0.00754661	-0.402755	-1.50427	2.49434	-1.17504	-1.22708	2.00866	-1.05986	1.32926	-0.0348242	-0.590635	-0.920902	0.675633	-0.685026	-1.20491	0.718149	-1.29226
-0.246914	1.36707	-1.0996	0.726722	0.416694	-0.0370369	0.938527	1.58687	0.0135747	-1.75798	-1.7696	-0.068838	0.443484	1.67297	-0.214826	-1.23299	0.0260948	-0.320717	-0.482963	0.0987516	-0.957289	-1.5458	-0.900986	1.82176	-0.508414
0.246914	1.70462	-0.95901	-0.649079	0.361091	-1.27707	-0.418156	1.38924	-0.207432	0.251557	-1.27271	-0.407537	-0.382048	0.914547	-1.68163	-1.12801	0.328504	-1.35654	-1.10266	-0.436659	0.0363577	-1.19938	-0.548452	3.00621	1.96297
0.740741	0.396965	-0.641559	-1.28721	0.12955	-1.20161	0.623006	-0.08367	-1.12058	-1.03197	-0.501059	-0.186764	-0.583191	0.685924	-2.20752	0.900649	-1.34576	-1.37888	-1.57284	-0.765551	1.31914	0.285121	-1.51565	5.82082	1.37658
1.23457	-0.225721	-2.0302	-0.876158	-0.197037	-0.372949	-0.291951	-0.119786	-0.468781	0.141678	-0.817077	-0.270403	0.544125	0.54509	-2.17073	2.80194	-2.02261	-2.40869	-1.3488	2.71435	1.2868	0.600209	-1.55367	6.70486	0.834161
1.7284	-0.875261	0.13954	-1.06948	0.528021	-0.625292	1.70264	0.413742	-1.121	-1.23726	-0.982746	0.0445592	2.18953	1.71461	-0.778162	3.97929	-1.69243	-0.366872	-1.22988	1.63496	-0.176148	-0.629955	-1.02958	3.19768	1.3073
2.22222	-1.36608	1.00041	-1.74169	0.0741252	-2.3379	2.11254	-0.101055	-1.97882	-0.880324	-0.827467	0.240715	2.053	0.499843	-0.885512	2.88722	-0.525066	0.233884	-0.886711	-0.343649	0.0584269	0.457962	1.13162	3.84114	-0.00212933
2.71605	-1.43829	-0.123115	-1.89966	1.78491	-0.667016	1.26462	-0.113754	-1.82007	1.28165	-0.83942	-0.728417	1.53217	2.99564	-1.55871	2.58269	1.38301	-1.22282	-0.496923	-0.0137955	-1.23168	1.77203	-0.488463	6.72743	1.53864
3.20988	-1.70167	-0.665171	-1.34244	0.858752	-0.218999	-0.620028	2.4087	-1.61451	-0.0834382	-1.49408	-0.450991	1.07644	4.60109	-1.64649	1.73498	3.57662	-1.82406	0.376655	0.600404	-1.35967	0.703924	-0.480552	6.46989	0.647081
3.7037	-1.87657	-1.47636	-1.01	-2.42252	-1.46031	-0.410621	0.465466	1.06484	-1.96115	-1.51168	-0.244837	0.637929	2.55438	-1.63885	0.810294	3.01848	0.0341718	0.834112	-0.309581	-1.29181	-0.533417	0.0872518	5.51023	2.90969
4.19753	-2.04933	-0.546665	-1.62617	-1.10662	-0.158282	0.440949	2.49346	0.709585	-2.69257	-1.28429	0.160576	0.0867149	2.17043	-2.6325	0.94879	2.53359	0.320437	0.48655	-0.0195656	-0.746716	-1.05607	0.370752	3.64637	5.62228
4.69136	-2.11025	-0.398445	-1.5259	1.5813	-0.296051	-0.0927731	2.25019	1.40392	-2.23416	-0.840471	0.242685	-0.249891	3.48152	-1.6013	0.946452	4.9457	1.22466	0.909303	0.0735046	-1.48181	0.810733	-0.345979	4.24797	3.64788
5.18519	-2.03965	1.94284	-1.02331	-0.603542	-0.605878	0.240758	3.94068	1.63728	-2.40286	-0.852603	1.05172	-0.486133	3.56499	-1.06915	-0.640111	6.5179	2.45778	1.13424	-0.480698	0.240117	-0.427501	1.84488	4.02525	5.80618
5.67901	-2.07838	0.734617	-2.69376	0.315793	0.0977933	0.0197976	6.7141	1.54579	-3.34804	-0.234141	0.456116	-0.311453	4.44945	0.849511	-1.11327	6.57394	1.46427	0.295069	-0.866046	0.870402	0.0236903	-1.01706	2.82621	3.88973
6.17284	-2.30104	0.625507	-1.59298	-0.656216	-0.237709	-0.371128	3.78031	1.42405	-2.94113	1.29713	0.172366	0.425879	1.30299	1.81474	-1.10276	5.05131	3.70535	0.864859	-0.2755	-1.02758	0.0094158	-0.790935	2.99107	3.23652
6.66667	-1.8387	1.47922	-2.27224	0.143796	-1.18482	-0.663258	1.00375	2.32085	-2.21969	0.443174	0.522526	0.500032	1.81036	3.30775	-1.39745	2.10184	4.8157	1.84651	-0.0953311	-0.312756	-0.269228	0.114404	3.3072	5.72939
7.16049	-2.10537	-0.192145	-2.27458	-0.276321	-1.4914	-0.112298	1.53351	0.361338	-2.70944	-0.790698	0.137422	0.415377	0.696242	5.79666	-0.570181	9.18604	5.25619	2.41004	-1.19167	0.828765	-0.725797	1.95799	2.32688	5.51546
7.65432	-2.09225	-1.17722	-1.41779	1.46888	-0.00529942	-0.868926	2.55507	1.11074	-2.89757	-1.26252	0.0275604	0.422087	0.999542	7.94625	-1.05285	12.4842	3.69178	1.83278	-1.0963	-1.17639	-1.0608	0.738054	1.08086	1.13815
8.14815	-1.40101	-0.182181	-1.77204	0.0908739	-0.577284	0.738215	-0.799484	0.379539	-3.77355	-1.45519	0.965221	0.606561	3.93123	8.36983	-0.805799	8.96985	2.53469	1.25241	1.37297	-1.63324	0.168512	-0.286428	0.136161	-0.0348353
8.64198	-1.58069	0.135708	-1.04524	0.193478	-1.8212	-0.274212	-2.19782	1.12861	-3.44745	-1.07277	-0.0657296	0.53236	3.627	8.24572	0.532771	5.62271	2.43585	1.03356	1.39688	-0.34928	0.530556	1.77467	0.403836	-0.710096
9.1358	-2.15105	-0.330343	-1.68538	0.0868828	-1.03151	0.632844	-3.03923	0.389725	-2.21017	-0.325246	1.01175	-0.297953	1.96578	7.96729	0.940577	5.34827	3.1032	1.81685	-0.10768	-1.2826	-0.549454	0.881278	-0.626698	1.48946
9.62963	-1.86864	0.136247	-1.88978	1.03629	-1.22182	0.71084	-1.29788	0.554897	-3.6169	0.796645	0.388467	0.0517836	2.21546	6.47896	1.21684	4.01722	-0.421829	1.28134	-0.412178	-2.29075	0.446764	0.295494	-1.3034	0.614017
10.1235	-1.87401	-0.231445	-1.45377	-0.275232	-1.77665	0.801104	-1.10542	-1.07481	-3.68502	-0.319921	-0.163212	0.00401086	0.995166	5.13167	0.784372	-0.996199	3.53509	1.48101	3.88539	-1.89511	0.0498764	2.30114	-1.55164	0.953497
10.6173	-1.97823	-1.0183	-1.01928	0.239231	-0.403649	1.16575	-1.35896	-0.561626	-3.52049	-0.765691	-0.735608	0.459558	1.1574	6.1874	0.341004	-1.31466	3.09173	2.10135	3.10132	-0.798057	0.465056	3.33959	1.32991	5.22555
11.1111	-2.28258	-1.06339	-0.92469	0.419387	-0.214362	-0.0234026	-0.223967	0.510461	-2.63546	-1.13903	-0.185136	0.888939	0.43968	7.36966	-0.577811	-1.65485	2.25047	1.87169	3.18982	-2.09671	0.122628	1.86485	0.47877	4.39409
11.6049	-2.22365	0.944211	-1.58816	-0.0107299	-1.47011	0.063115	1.79502	0.912281	-1.29968	-1.36432	-0.577661	1.43068	0.763277	5.86098	-1.05826	-1.72908	4.8111	0.938022	5.45455	-1.22722	0.0699299	1.88731	-0.0106938	1.47337
12.0988	-1.93829	0.213688	-1.8964	0.182762	-0.625275	-0.301509	1.36224	0.205158	1.59529	0.195717	-0.45266	1.50404	0.170509	4.87158	-1.50816	3.92533	4.8766	0.71421	4.32512	-0.295827	0.365306	1.79312	-1.21396	1.01108
12.5926	-1.43093	0.523669	-0.696307	1.04969	1.27258	0.913915	-1.41679	0.36875	0.283334	-0.338274	0.860273	1.27693	0.00556736	4.61397	0.142563	3.0024	9.23426	0.787556	1.02634	-0.659283	-1.06801	1.73972	-2.29399	0.984167
13.0864	-0.480265	-0.502439	-1.11471	-1.18573	0.494533	0.183201	-3.2481	-0.633572	0.0395934	-1.0591	0.530518	0.722828	1.76967	4.34857	0.609101	3.42817	7.70969	0.90351	0.46695	0.506438	-2.06823	1.15679	-1.16103	1.19039
13.5802	-0.0135075	0.634653	-2.24338	1.95077	-0.599461	-0.749592	-3.35239	0.218057	-0.484037	-0.997464	0.150803	1.21206	2.42475	5.71866	1.77234	0.341069	7.70212	-0.409204	0.512196	-0.118154	-1.1155	0.896249	-1.70798	0.536588
14.0741	-1.03922	0.905054	-1.29704	2.47594	-0.962044	-0.847255	-3.24899	0.312771	0.572523	-1.11146	0.0108247	1.46401	3.61716	5.63483	1.86792	-2.27375	3.66291	-0.636727	0.640812	-1.89798	-2.09683	0.217923	-1.79685	1.38692
14.5679	-1.54663	0.369004	-0.35704	2.11324	-0.748647	0.126821	-1.59251	-0.0192836	0.0118784	-1.53598	0.61461	2.28548	3.24314	4.38933	2.05536	0.0115532	9.48029	-0.614361	-0.416944	-2.23217	-1.24095	0.492657	0.488088	0.712644
15.0617	-1.30882	2.04332	-0.238106	1.92854	-2.16576	-1.05561	-2.23918	-0.197749	1.27305	-1.17552	0.114579	2.13109	2.27283	3.74029	1.6774	1.04783	10.239	-0.374716	-1.04097	-1.98876	0.688457	1.31804	0.935019	1.42509
15.5556	-1.00407	0.420164	-0.228911	1.4183	-0.0823798	-0.513126	-3.65122	0.413774	3.01509	-0.61938	0.304741	2.00064	3.84681	6.38853	1.23018	-2.12217	8.08949	-0.507091	1.60958	-1.93732	-0.527138	0.25479	-1.10404	-0.992312
16.0494	-1.04759	-0.0647424	0.0707749	1.49903	-1.09519	0.237651	-3.48337	-1.07093	4.77301	-0.0735759	-0.17558	1.46789	2.56372	4.21176	1.62744	-0.974249	6.50444	0.495292	1.35761	-1.22328	-0.741847	1.34947	-1.47	-0.398401
16.5432	-1.60553	-0.0152372	0.0798251	1.32825	-0.934439	-1.59876	-3.84591	1.11101	3.61013	0.231057	0.0947821	1.71543	3.56156	3.88983	1.68209	5.07368	7.24441	-0.0198339	1.26178	-1.70248	-1.03629	0.309462	0.114833	-1.79476
17.037	-1.47759	3.02164	-1.99791	-0.112584	-1.5355	-0.479828	-4.52426	0.758242	-0.244474	0.125894	0.395858	3.1421	4.15935	3.57663	0.973193	4.2923	4.42034	0.351049	0.711274	-0.0303753	-1.57305	0.695097	-0.643932	-1.25939
17.5309	-1.44031	-0.494396	-0.759901	0.854305	-2.02059	-1.29208	-4.67347	1.42095	-1.17462	-0.371105	0.57534	3.41419	4.39139	4.0605	0.239719	3.09167	9.47309	0.182441	0.324184	-0.762053	-1.00089	1.25503	-1.17858	0.0808797
18.0247	-1.17873	2.06514	-0.340248	1.33676	-1.31701	-0.630797	-3.57706	2.01648	-2.37634	-0.482145	0.109477	1.96325	3.57287	5.3315	0.331639	1.6671	6.63296	-0.0961051	0.136883	-1.24242	-0.412643	2.16971	-1.76115	0.868463
18.5185	-1.36927	1.31483	-0.761914	1.51156	0.0398936	-0.616602	-1.68576	3.05935	-2.91964	-0.573572	0.0231678	2.12915	2.48302	3.61819	2.26817	1.68085	4.89081	0.067243	-0.535165	0.0911569	0.94117	1.10809	-1.611	1.56059
19.0123	-1.70379	1.95082	-0.962902	-0.195336	-0.35528	-0.666567	-2.82239	1.72315	-2.4911	-0.548553	0.424013	0.872699	1.27308	2.47695	1.6362	2.06885	3.25274	0.636384	0.181813	0.532817	-0.0249837	2.62286	-1.34006	0.48155
19.5062	-1.59056	1.46955	-1.15504	-0.0432075	-0.419881	-0.0735298	-3.52409	0.849627	-2.33257	-0.684029	0.0484639	0.766908	3.451	2.50486	0.876604	2.30083	4.90658	0.779411	0.845379	2.25877	-0.643113	2.42618	0.735345	0.114454
20	-1.35278	1.35383	0.157231	0.240889	-1.99001	-1.16648	-2.45516	2.69589	-2.25212	-0.722965	-0.121274	0.924254	3.01564	2.07352	1.20823	3.17829	1.77163	-0.997788	-0.808619	2.75574	0.187156	1.40901	-1.87142	-1.71074
20.4938	-1.07985	0.513651	-2.78229	1.5808	-2.13944	-0.513992	-2.19774	1.46818	0.536506	-0.491935	0.797252	0.614992	3.6417	2.16561	0.455921	2.96581	0.232156	-1.62361	-1.12306	-0.877878	-0.552816	-0.85887	-1.97316	-1.25381
20.9877	-1.72525	0.637224	-2.65746	0.0981364	-1.7494	-0.602619	-2.49521	1.16862	-1.29835	-1.26866	0.212109	0.0921229	2.18717	1.44831	0.226681	2.57751	-0.335136	-2.06951	-1.21756	-1.39525	2.02579	0.932976	1.72118	-0.907456
21.4815	-1.9414	-0.78365	-1.52577	0.237724	-0.522593	0.83666	-1.43469	-0.10583	-0.841841	-0.258857	-0.249071	0.0865253	4.40012	4.71394	0.236188	0.860984	-1.94917	-1.31698	-1.45852	-1.92731	0.22456	-0.192927	1.06384	-0.160182
21.9753	-2.03867	-0.125351	-2.11949	-0.550122	-0.689435	0.0460619	-2.46471	-0.532557	-0.517392	-0.640795	-0.989775	1.00168	5.50645	5.79744	0.505846	3.40547	-0.255086	-1.39452	-1.59661	-2.51614	0.248534	-0.203616	2.98462	-1.91783
22.4691	-1.91809	0.867766	-1.20851	-0.652508	-1.40362	-0.123401	-4.07352	0.0903951	1.0439	-1.32376	-0.304091	1.31794	3.71489	5.39159	-0.846975	-0.524231	-1.81475	-1.28669	-0.137972	-1.84427	-1.05342	1.64038	0.878867	-0.638721
22.963	-2.12653	0.370072	-1.31661	-0.0265095	-0.771055	-0.548408	-2.04517	0.512569	1.55429	-1.12848	-0.621608	1.4449	3.6511	4.13525	-0.906529	4.2135	-2.45134	-1.13902	0.641858	-0.0227874	-0.75248	0.811923	-0.875921	-0.46476
23.4568	-2.00175	1.21599	-0.589065	0.318036	0.330583	-0.635946	-0.839265	0.511487	-0.720569	-1.23827	0.0912378	2.33901	4.88733	2.67408	-0.753295	1.78017	-0.438165	0.470849	-0.0800597	2.88443	-1.41601	0.735846	-1.02699	-0.633068
23.9506	-1.45732	0.40383	-0.371001	0.262198	-2.16493	-0.321476	-1.00587	-0.36504	-1.48072	-1.03625	-0.221494	2.34148	6.87426	4.74977	-1.06708	0.819799	-0.177955	0.351624	0.515114	0.066697	-1.18944	0.938894	-0.32451	0.49537
24.4444	-1.79169	0.511949	-1.66114	-0.191149	-0.572112	-2.0612	-2.3939	-0.396375	-2.76973	-0.248266	-0.163989	1.6912	6.01068	6.55657	-1.09754	0.709819	-0.13075	-0.255683	0.292341	1.02955	-1.30613	0.94299	0.787993	1.02018
24.9383	-1.85468	-0.178239	-1.23934	0.0506579	-0.424331	-0.53982	-0.343264	1.20754	-3.03188	-0.912487	0.356616	3.24537	4.60409	3.96319	-1.43825	0.0738659	-0.532144	-1.16812	0.282461	-0.407431	-2.91349	0.937907	-0.137293	-1.3218
25.4321	-1.15293	0.593761	-0.287765	0.0354291	-2.03814	-1.32718	-2.51922	-0.049959	-3.54805	-1.07941	1.34114	3.03542	4.15805	1.76769	-2.07399	11.1936	-1.78872	-0.340244	0.444242	-0.278306	-1.66586	-1.13346	-1.54996	-1.87566
25.9259	-1.27597	0.820339	-0.572706	-0.0596509	-1.69233	-1.53852	-2.59812	-0.734839	-3.4694	-0.264468	0.95682	3.27744	0.683913	2.73356	-2.41083	5.48885	-1.6914	-0.535675	-1.11005	-1.81401	-2.14213	-1.36666	0.338632	-1.14668
26.4198	-1.01974	-0.586148	-0.718845	-0.167929	-0.523076	-0.158916	-2.34913	-2.23824	-1.65057	0.791667	1.37622	3.49153	1.49119	6.27203	-2.26502	0.781527	-0.201651	0.222465	1.06526	-1.99227	-1.86548	-0.577505	0.266825	1.16383
26.9136	-1.46091	0.337599	-0.991033	0.171446	-1.55952	-0.424604	-1.47647	-3.15956	-1.4797	-0.067676	0.307595	3.27854	0.666194	5.26221	-2.58448	0.0509167	-0.307561	-1.3393	-0.085117	-2.69558	-1.72843	-1.20459	-1.42784	3.56033
27.4074	-0.776117	0.00183787	-2.35458	-0.824516	-0.287535	-0.614489	-3.01286	-1.86954	-1.83767	-0.710767	1.3396	2.97941	-2.19142	4.54068	-2.66904	-0.399413	-1.76931	-2.1908	1.10867	-3.13297	-1.74358	-0.587373	0.289731	2.42215
27.9012	0.379995	-0.830724	-3.73939	0.242998	3.00334	-0.407133	-3.45731	-0.332185	-2.46067	-0.288957	3.10384	3.01195	-1.39505	1.696	-2.42673	-1.6724	-1.61433	-1.12023	0.742184	-3.07779	-2.55151	-1.28765	1.77007	2.93813
28.3951	0.00505412	-0.361658	-1.17438	-0.335772	0.18166	-0.48202	-3.31166	-1.31874	-3.25715	1.38309	1.02889	1.38341	-1.01929	0.833125	-2.11786	-2.09281	1.58468	-0.137884	-0.127961	-2.05017	-1.47517	-1.17622	3.94655	4.88522
28.8889	-0.964575	1.59125	-1.17228	0.098395	-1.7173	0.276258	-3.26617	-1.11079	-2.90611	-0.0801191	-0.140946	1.54076	-1.20269	0.425945	-2.25507	-1.78124	0.321491	2.79069	4.4067	0.643449	-1.57574	-0.0107774	5.22158	3.64258
29.3827	-0.955643	0.0207081	-2.11346	0.218732	-0.835337	0.090876	-2.32075	-0.628413	-0.908636	0.0110657	-0.71191	2.08347	-0.601546	1.71633	-2.00192	-1.93601	-0.0508325	3.20098	3.16849	-0.845144	-0.724999	-0.58394	15.0343	4.44266
29.8765	-1.03494	0.351684	-2.02711	0.195452	-0.501856	-0.163425	-3.22558	-0.0364329	1.00761	-0.847188	-1.54371	1.33043	-2.21865	1.07579	-2.42741	-0.695454	1.10343	2.64878	1.40677	-0.605981	-0.57626	-2.05491	18.9358	1.08781
30.3704	-1.24992	0.824681	-2.0732	-0.535445	-0.83753	-1.22017	-3.90294	0.331507	-0.0306449	-1.11807	-1.39775	2.62015	-1.89836	2.84625	-2.46213	-0.398855	0.176773	2.33206	1.187	0.060178	-0.577873	-0.851724	26.9958	0.391111
30.8642	-1.27118	-0.221351	-1.44491	-0.356435	-0.641365	-0.659612	-3.60162	-0.477533	-1.55216	-0.202143	-1.16088	3.73469	-2.84483	1.78565	-2.9043	0.305166	-1.0311	1.81844	-0.809772	0.215179	-0.580815	-0.553161	13.2146	0.464587
31.358	-0.0221178	-0.265251	-0.396644	0.00587338	-1.91355	0.111683	-2.53179	-1.37288	-2.24243	-0.249261	-1.66104	2.36911	-1.51946	0.680798	-2.78668	5.80821	-2.10481	0.642234	-0.785586	0.14515	-1.35616	-0.90256	8.84731	2.98464
31.8519	-0.0790596	0.682241	-1.06134	-0.715671	-1.47764	-0.57539	-2.49604	-2.36954	-2.27768	-0.728705	-1.83006	2.15113	-1.62266	-0.1809	-3.10887	3.06465	-1.79097	-0.341087	-0.716553	-0.474749	-2.26112	-0.936483	6.70833	2.80966
32.3457	-0.899087	1.05935	-0.69686	-0.101106	-2.19803	-2.14812	-0.591797	-0.0745568	-2.70981	-0.675677	-0.559314	1.65209	-1.79415	-0.13018	-1.93602	2.46955	-1.6491	-0.795228	-0.0809326	-0.606972	1.30264	-1.33657	8.37344	1.4272
32.8395	-1.50806	-1.89201	-1.41614	0.113918	-0.847338	-0.750089	-1.7994	-2.23521	-1.89635	-1.42662	-1.7715	0.288432	-1.57113	1.68652	-1.40543	0.231131	-1.41643	-0.891383	1.76933	0.306921	0.850534	-0.672291	3.06329	1.91046
33.3333	-1.70932	-0.375438	-1.47466	0.148847	-2.95487	-0.681743	-1.36711	-2.97633	-2.25446	-1.78185	-1.62204	0.500913	1.16715	3.02221	-2.12252	0.193691	1.50935	-0.243491	1.60563	0.532194	-1.22336	-0.723208	1.57524	4.16791
33.8272	-1.56231	0.405129	-1.98751	0.255786	-1.93011	-0.0532948	-3.76167	-1.70608	-2.73862	-1.30996	-1.90008	-0.642609	-0.0607148	1.83218	-2.16568	-0.854427	-0.0518595	-1.09932	3.17956	-0.0854756	-0.401809	-1.21863	-0.0309692	1.7312
34.321	-0.449938	0.998961	-0.323155	0.189639	-0.682234	1.43488	-3.09795	-2.04113	-1.96098	-0.691127	-0.676477	0.162854	-0.109881	-0.00584779	-2.09587	-1.14623	0.988811	0.171174	2.55024	-0.84459	-0.279492	-1.1435	0.146961	1.90492
34.8148	3.95779	2.38345	-0.242396	0.288721	-1.66774	0.0894413	-3.72398	-1.09089	-2.15804	-0.609471	-1.20555	0.87818	2.69039	-0.664109	-2.34496	-2.05993	-0.0495737	0.888016	2.37948	-0.220597	-0.972086	-0.301921	-1.03361	0.836499
35.3086	2.82912	2.55236	0.440111	0.618495	-0.834284	0.0365211	-3.88313	-0.894324	-2.25536	-0.716456	-0.900796	-0.0138942	1.56446	-0.535015	-2.13872	3.19424	-0.676696	-0.0915915	3.61704	-0.777647	-0.701143	0.564749	0.524585	1.61447
35.8025	3.73286	1.04728	0.00269688	-0.673451	-1.24681	1.36013	-4.01592	-1.35496	-2.65561	-0.814479	-0.519491	-0.0678247	1.10113	-1.29317	-2.25885	3.44913	-0.674213	-0.38615	1.42093	-0.175241	-1.30595	1.57391	-0.756317	1.33824
36.2963	3.47473	1.54222	-0.146907	-0.794801	-2.05963	1.33663	-2.91677	-1.58269	-3.30861	-1.23114	-0.39719	0.126874	2.01159	-1.44845	-1.95798	0.284517	-0.943163	-0.312197	1.61179	-0.922745	-2.37524	0.939049	-1.21334	1.62228
36.7901	2.29129	2.01644	-0.794449	0.255992	-0.179185	0.879043	-4.17383	0.590688	-3.25691	-0.0337842	-0.405773	1.75704	1.99394	-0.989571	-1.91192	1.01258	-1.43188	-1.24046	1.87379	-1.52012	-0.430312	0.592474	-0.394825	2.24648
37.284	1.47831	4.0867	-0.499769	0.55765	-1.9931	-0.369667	-3.38743	0.220176	-2.76	0.270342	-0.391035	3.05917	1.79671	-1.36911	-1.62654	0.775334	-0.842484	0.038955	1.00651	0.784998	-0.284072	2.61752	0.0470403	0.16093
37.7778	0.314975	3.33059	0.30799	0.60138	-1.78176	-1.567	-3.1917	-0.604064	-3.47555	-1.43801	-0.403718	4.63615	1.25061	-0.188826	-1.17773	-0.424939	0.457091	-0.768589	0.686755	-0.689268	-0.318736	3.11648	0.562638	0.235004
38.2716	-0.315807	2.65642	0.33674	1.36009	-1.40868	-0.912609	-3.06585	-0.63027	-3.72744	-0.536989	-0.697797	4.66595	-0.355135	-0.56567	-1.48494	-0.700584	0.287196	2.46456	0.741903	-0.638132	-0.805454	0.813746	0.686795	1.05296
38.7654	-0.510882	2.73264	0.636809	0.888746	-2.86181	-1.81667	-2.30483	0.88166	-3.71817	-0.870127	-0.732391	3.33814	2.4664	-0.214633	-1.87142	0.340047	1.3149	3.09357	0.456952	0.301489	-2.25348	-0.596341	-0.836514	1.12998
39.2593	-1.35036	2.53313	-1.28184	0.568281	-1.83435	-1.64877	-3.24056	0.692699	-2.55553	-1.37499	-0.284262	2.03153	0.832225	1.33455	-2.06431	0.22059	0.860612	2.88848	-0.215333	1.15903	-2.03174	2.60424	-2.38922	4.3541
39.7531	-1.55322	2.6064	-0.808999	0.816679	-1.62723	-0.27708	-3.36269	0.525045	-2.10931	-0.82288	-0.542944	1.0139	0.213104	0.619162	-1.41207	-0.719665	4.33057	2.59869	-0.273651	-0.513233	-1.74752	1.19358	-2.41005	2.83951
40.2469	-1.52118	2.84044	-0.731715	-0.815621	-1.19434	-1.44965	-1.56518	0.00395279	-3.60216	-0.961182	-0.484418	1.05655	1.64495	0.89197	-1.82301	-0.731352	1.969	3.61591	-0.603789	-1.4756	-1.01791	1.06744	-0.36176	1.57245
40.7407	-1.61668	2.35506	-1.71865	2.14237	-3.06147	-1.49182	-2.29192	1.74552	-3.64258	-1.90192	-0.115378	1.00051	0.0942747	2.45028	-1.59147	1.4301	-0.135491	1.5329	-0.442202	-0.953397	-1.28	0.31518	-1.94247	1.02976
41.2346	-1.50317	3.90769	-1.05355	1.05453	-2.14217	0.135219	-2.97442	0.045201	-2.88169	0.624476	0.176433	2.26674	-0.615527	1.53782	-1.17525	-0.398624	-1.7207	1.8624	-0.61448	-1.43282	-2.20497	0.687841	0.0941782	-1.02588
41.7284	-1.56316	3.83049	-0.00233645	1.48162	0.547376	-0.653614	-0.383202	0.307974	-3.88881	0.243296	-0.184292	2.36447	-1.57755	-0.23113	-0.293305	-1.1991	-1.07835	1.79558	-0.313905	-0.428931	-3.03634	1.62741	1.20864	1.61303
42.2222	-1.64825	1.39023	-2.05262	1.1671	0.234552	-2.19826	-0.638197	0.748427	-3.87475	-0.0245948	-0.940176	2.72854	-3.1051	2.06555	-0.301358	3.40813	-1.52694	2.10912	-0.455573	-0.901887	-1.09367	1.08328	0.0139382	4.406
42.716	-2.02072	4.04341	-1.96546	0.956943	-1.97106	0.1244	-2.11552	-1.1963	-3.38323	-0.325639	-1.28123	3.13184	-3.78525	0.847769	0.267765	-0.235226	0.147444	0.839091	-0.428023	-1.86513	-0.773985	0.318297	0.263746	2.01817
43.2099	-2.28084	3.4302	-0.475296	0.710249	-1.48711	-1.13205	-1.65646	0.793672	-3.27546	-0.765134	-0.296915	2.33994	-2.29582	2.23096	-0.219915	-1.81525	-0.799289	0.852159	-0.563901	-1.91262	-0.996148	-1.07091	1.85386	1.51097
43.7037	-2.02221	2.60463	-0.585649	1.0711	-1.53652	-1.21321	-1.69629	-0.43609	-2.4129	-0.92409	-0.436595	3.11476	-1.37336	0.767184	-0.607898	0.874773	-0.937028	1.05483	0.023607	-1.11118	0.600457	0.181184	1.94961	2.51522
44.1975	-1.57764	3.3967	-0.717822	0.814049	-1.10015	-0.901584	-1.62696	-1.15827	-0.822653	-0.236641	1.35895	6.20029	-1.58633	0.720768	-1.31549	1.71933	-0.565248	1.67689	-0.217293	-1.19106	0.854709	0.866699	0.871697	2.22919
44.6914	-1.73571	2.71309	-1.11224	1.63554	-0.658945	0.323819	-0.09687	-0.640815	1.11463	-0.388866	0.242407	5.30992	-1.57127	1.51482	-1.4945	1.03833	-0.964617	1.39061	-0.641108	-1.63788	-0.192392	-0.278136	5.41867	0.373766
45.1852	-1.87587	2.24817	-0.178794	1.26035	-1.29861	-1.09586	-1.98292	-0.0618633	0.187602	-0.542119	2.32102	5.26375	0.264492	1.87182	-1.91148	-0.244313	0.268203	0.415389	-1.42356	-2.00141	1.98192	-0.517667	3.5181	0.0924158
45.679	-1.64934	3.42285	-0.385973	-0.166564	-2.92824	-0.694087	-4.14889	-1.83324	-0.115062	-0.959288	1.50035	5.60365	-0.169383	1.69541	-1.80732	-0.773843	0.476248	1.87206	-0.048799	-2.47294	1.47546	-0.148586	4.89267	2.03761
46.1728	-1.48237	1.10034	0.541556	0.257699	-2.06976	-0.88112	-4.20945	-0.598333	-1.14614	-1.16678	0.604784	5.8448	-0.902506	3.46978	-1.08421	-0.889422	3.06818	1.62378	-1.03962	-0.960667	0.344497	0.00534162	3.46428	0.646873
46.6667	-1.62522	1.86223	0.0834784	-2.03591	-1.26513	-1.15463	-5.00854	-0.564906	-1.44989	-1.43987	1.12594	6.6751	-1.6187	4.77649	-0.678025	-2.33566	0.413779	0.451213	-0.229924	0.662002	2.98056	1.50683	2.63625	-0.886368
47.1605	-1.92719	1.8895	-2.10969	-0.458703	-2.53539	0.062639	-4.22954	-0.211626	-0.954495	-1.30808	2.66465	5.61726	-1.88311	6.71056	-1.73096	-1.24486	0.304004	0.0615543	-0.170874	-0.807029	1.17103	0.940754	5.20633	1.56154
47.6543	-2.06509	3.19318	-3.51369	-0.290091	-0.932775	-1.24405	-2.2063	-0.583408	-1.83084	-1.53934	1.65531	3.93991	-2.15894	7.33525	-1.32127	-1.6482	-0.232913	0.248994	-0.31812	-0.923039	-0.114392	0.479537	4.24669	3.2911
48.1481	-2.34012	2.48324	-2.97816	0.755739	-0.880637	-0.375443	-0.134089	-1.19896	-2.32554	-1.39214	1.677	2.89212	-2.58362	8.4565	-1.51606	-1.23875	2.23774	-0.249056	-1.46688	-0.491361	-1.42941	-0.411584	3.37957	1.10113
48.642	-2.38784	1.04103	-1.19239	-0.313628	-0.466247	-0.212843	-1.92666	1.14246	-2.39205	-0.0898409	2.56184	2.60439	-2.6127	7.03874	0.0822517	-1.55674	0.426852	0.923688	0.522629	-0.898788	-1.43009	1.11292	1.85304	-0.190502
49.1358	-1.67766	1.54515	-1.35553	-0.129997	-0.79058	0.780506	-4.70578	-1.16733	-2.31213	-0.0439224	0.901106	2.05995	-3.36261	5.38791	-0.448073	-1.59226	-1.21332	-0.142077	-1.2961	-0.816319	-1.0733	2.01018	1.45049	-0.083979
49.6296	-1.21566	1.58144	-0.59362	-0.236784	1.26065	-0.449655	-4.88491	-0.984628	-3.15058	-0.38011	0.413042	5.00042	-1.71214	5.07749	-0.924109	3.35784	-3.81955	0.187906	-1.07706	0.0717463	0.922867	1.02284	2.17342	0.606746
50.1235	-1.31891	3.23469	-1.18813	-1.05738	-2.36091	-0.865009	-2.07686	0.252567	-3.57907	-1.39258	0.0168258	4.85974	-2.42101	6.34172	-1.11027	1.37613	-3.24564	-1.4024	-0.904399	0.0854714	0.618484	1.2712	0.560979	0.887904
50.6173	-1.08063	0.82622	-1.7686	-0.465187	-2.33494	-0.304475	-3.15254	-2.64361	-2.84593	-0.49951	0.00203837	5.9586	-1.2691	3.79009	-1.8914	-0.0613984	-3.92633	-0.0378827	-0.69126	0.209624	0.485609	0.156508	0.0679286	1.84599
51.1111	-1.14657	0.00696358	-3.65673	-1.53348	-1.52935	-0.932393	-3.63943	-2.00686	-3.06971	-0.626368	0.380536	4.91654	-0.0930636	3.64247	-0.494034	3.28533	-3.60114	-0.0828255	-0.522485	-0.56952	-0.0783312	0.0646241	0.623533	1.59757
51.6049	-0.794784	0.13914	-1.56692	1.12643	-1.46901	-0.828134	-4.22174	-1.76472	-2.68431	-0.285641	0.133318	5.05525	-0.280797	4.17422	-1.71046	0.567429	-3.012	1.29196	0.454166	-0.914751	-1.60838	-0.293049	0.705654	0.0438042
52.0988	-1.17705	0.707457	-1.71954	2.02445	-1.92244	-0.692013	-3.60532	0.39412	-2.0467	-0.669514	-0.0698134	5.943	0.188	6.18139	-1.88002	-0.605234	-0.653911	3.65525	-0.0123382	-1.3437	-1.26191	0.989212	1.95554	-0.46965
52.5926	-1.34656	-1.05315	-1.41265	-1.82885	-2.22501	-0.371982	-3.62022	0.105624	-2.46668	-0.627726	0.535921	9.48677	-0.0469669	4.76906	-1.59571	-0.408684	-0.948241	2.41104	0.138494	1.53184	-0.715591	0.327159	1.07818	0.455266
53.0864	-1.40988	-0.685754	-2.21904	-0.382558	-3.71318	-1.293	-2.2431	2.29454	-2.30571	0.459901	0.448317	7.35389	4.15956	1.36033	-1.94357	0.443711	-0.240528	2.11176	0.342368	0.950685	-1.21304	-0.136443	0.348424	-0.147461
53.5802	-1.83272	1.03997	-1.06392	-0.743713	-2.63364	-0.411152	-1.42826	0.144046	-3.30766	-0.237984	0.449937	8.53038	5.43678	1.99531	-2.12037	4.2931	-1.02723	0.570177	0.243736	-1.10111	-0.953856	0.656313	-0.488384	-1.82492
54.0741	-1.34228	1.32225	-2.06064	1.63752	-2.77792	-0.609429	-2.4324	-0.186993	-3.36466	-0.0210587	-0.178294	9.03993	2.33763	0.295278	-2.3389	7.32908	-1.23444	0.216768	0.262082	-1.98696	0.909182	1.65451	-0.280186	-0.29724
54.5679	-1.61885	0.80418	0.1637	0.633949	-0.518466	0.678026	-1.27987	-0.540628	-4.23262	1.45335	-0.465194	7.95199	1.19958	0.310316	-2.34548	6.97284	-1.28285	-0.358334	1.24932	-1.16842	-0.470869	0.79644	1.77567	-1.52693
55.0617	-1.34768	0.184358	-0.212886	-0.616372	-2.26253	0.509002	-2.54112	1.09689	-3.8205	1.45721	0.183964	7.68172	0.666044	-0.428918	-2.15108	9.19438	-1.48666	-0.208613	0.328794	-1.02747	-1.63668	1.8177	2.88641	0.0296826
55.5556	-0.587069	1.39944	-2.44111	0.49266	-1.59086	0.739473	-3.94183	-0.0933822	-3.70866	0.486921	1.51983	6.55086	0.271945	-0.155271	-1.35264	4.3743	-2.49241	0.593264	0.0134112	-0.796546	-1.8739	0.264258	3.38134	1.82026
56.0494	1.65617	0.633647	-1.95162	-1.12966	-0.970964	0.471124	-3.8148	-0.71637	-3.50888	0.358021	-0.143901	4.98986	-1.1943	0.0508451	-0.511181	3.37045	-1.27691	0.63518	0.741739	-0.56584	-1.09582	1.02167	3.24628	1.90725
56.5432	-0.332307	-1.13662	-0.535205	0.0125022	-1.01476	-1.27412	-2.83974	-0.802818	-2.85766	-0.275262	-0.190844	2.35496	-0.182753	-0.210242	-0.915561	2.14104	-2.13836	0.437192	1.63535	-0.719438	0.0563838	3.11667	5.3397	4.23633
57.037	-1.05169	2.06399	-0.543261	-0.612153	-1.25586	-1.10984	-3.91924	-0.49523	-2.80801	-0.527085	-0.210997	1.79634	0.281571	-0.411393	-1.84125	1.8082	-1.80635	0.309029	1.34468	0.401622	-1.27748	3.14722	1.91148	2.50958
57.5309	-1.53836	1.59912	-1.46825	-2.22885	-1.91865	-1.19121	-4.08576	1.07853	-1.60667	-0.215448	-0.561368	1.20883	-1.46477	-1.33039	-1.88252	-0.110579	-1.01367	-0.119276	0.800023	1.67937	-0.848356	3.41594	1.12763	2.14929
58.0247	-1.83478	-1.93848	-2.26521	-0.319249	-3.34393	-1.2042	-4.08901	1.27162	-1.08738	-0.434351	0.267337	1.40549	1.6682	-2.45428	-1.99372	-0.969333	0.178548	-0.339721	1.0735	0.952244	-0.193583	4.07921	0.46238	3.70771
58.5185	-1.88189	-0.836282	-1.82253	-0.592088	-1.51886	-1.50946	-4.99028	0.397938	0.599915	-0.288393	0.0639374	-0.103	1.22954	-2.02043	-1.99532	-2.95968	3.47853	2.05497	1.25924	-0.839324	0.119362	1.38757	0.84702	2.62258
59.0123	-2.13066	2.39394	-1.55156	-0.646623	-2.14259	-0.446037	-4.15113	-0.470405	-2.06083	0.0234126	0.607189	-0.32988	1.34008	2.35627	-1.43116	0.628078	3.40444	0.0385961	1.38393	-0.60667	-0.567576	0.138016	0.514024	2.40853
59.5062	-1.86597	2.20166	-0.649295	1.28134	-1.9121	-1.5725	-2.87138	3.09963	-2.59655	-1.0631	0.218635	0.572983	2.58165	0.651684	-1.45075	-1.68325	1.02857	-0.0269695	2.29413	-0.0846345	0.302462	-1.00131	0.924787	2.91388
60	-1.99422	1.29752	-0.490738	1.90013	-2.34328	-0.297241	-1.50242	1.37777	-2.08489	0.0466911	0.589575	1.35889	5.3506	-0.668504	-1.39366	-2.04858	4.16999	2.26439	0.987188	-0.966413	-0.332629	-1.41237	1.19553	2.79919

## Sheet: Fig2J,L,N,O
		2J		2L		2N, Unpaired		2N, Paired		2O
		baseline	Flickering	baseline	Looming	baseline	Recall	baseline	Recall	Unpaired	Paired
		0.3877	0.9224	0.4094	1.4217	0.4195	0.0513	0.4157	1.0451	0.0513	1.0451
		0.4477	2.2397	0.3741	9.2196	0.4299	0.5713	0.3932	2.2903	0.5713	2.2903
		0.3743	0.4879	0.4242	6.7335	0.3392	0.0075	0.3818	3.5799	0.0075	3.5799
		0.4277	0.2413	0.4086	0.4639	0.4106	0.6635	0.4119	1.0148	0.6635	1.0148
		0.3377	0.6014	0.3851	4.1349	0.3666	0.0465	0.3652	2.848	0.0465	2.848
		0.3578	0.9297	0.43	0	0.4265	0.2921	0.4145	3.7819	0.2921	3.7819
		0.398	1.2016	0.4123	0.087	0.387	0.7831	0.4292	0.6752	0.7831	0.6752
		0.4335	0.4449	0.3859	1.2529	0.3403	0.7465	0.3764	0.8981	0.7465	0.8981
		0.3954	1.8501	0.3376	0.8022	0.4	0.4109	0.3717	0.263	0.4109	0.263
		0.3701	0.0594	0.4008	0.5502	0.3908	0.0754	0.3605	0.2122	0.0754	0.2122
		0.42	0.9376	0.3551	2.5411	0.3258	0.2361	0.4311	0.9708	0.2361	0.9708
		0.4104	0.5779	0.4367	2.7766			0.3676	1.7159		1.7159
		0.3706	0.5131	0.3637	2.1508			0.4005	1.6991		1.6991
		0.3455	0.9132	0.4068	0.0279
		0.4124	1.0524	0.3765	5.436
		0.4062	0.3936	0.3713	0.5556
		0.3897	0.4788	0.3988	1.9603
		0.4103	0.9377	0.3954	0.8831
		0.4229	0.4902	0.3685	0.449
		0.3711	1.892	0.4091	0.8455
		0.412	0.7736	0.3642	1.6924
		0.3491	0.8496	0.414	0.522
		0.2744	0.2744	0.4453	0.018
		0.3909	0.7713	0.3981	0.295
		0.3894	2.3487	0.4017	0.4344
		0.365	1.0404	0.3837	0.2816
		0.3564	1.0303	0.3676	0.295
		0.4009	0.5405	0.3852	0.3764
		0.4324	0.8654	0.3551	0.0282
		0.3382	2.5594	0.3453	0.4363
		0.3793	0.28	0.4203	0.0982
		0.4251	0.8098	0.3893	0.3907
		0.4341	0.0985	0.3773	2.451
		0.3452	0.9169	0.385	1.8653
		0.3824	0.3867	0.37	6.926
		0.3812	0.2722	0.4346	0.0416
		0.3679	1.2076	0.3993	0.5908
		0.3948	0.3741	0.3758	0.8795
		0.4173	0.1097	0.318	0.3585
		0.3812	0.1958	0.3865	0.7019
		0.3941	0.305	0.4133	1.5995
		0.399	0.99	0.4186	0.1258
		0.3692	0.0061	0.3912	0.0011
		0.4129	0.6601	0.393	0.6657
		0.3665	0.3189	0.4266	0.1635
		0.4022	0.3877	0.3947	2.201
		0.3497	1.1042	0.4191	1.726
		0.4177	0.4106	0.4075	0.0175
		0.4024	0	0.3857	0.9958
		0.4042	0.4349	0.3986	1.1996
		0.3791	3.0859	0.4056	1.1646
		0.3641	0.7935	0.3448	0.4565
		0.4214	3.1158	0.3475	0.4804
		0.3774	1.4116	0.4289	1.2878
		0.4249	1.285	0.4103	1.7935
				0.4135	0.406
				0.3862	0.2684
				0.41	0.2575
				0.4162	2.2509
				0.4052	1.6625
				0.4191	0.789
				0.4111	0.1164
				0.3912	0.4419
				0.4028	0.5937
				0.4208	0.4308

## Sheet: Fig3
3C				3D						3E				3F				3I						3J				3L
left		right		tdTomato			TetTox			tdTomato		TetTox		tdTomato		TetTox		EYFP			eNpHR3.0			EYFP		eNpHR3.0		EYFP		eNpHR3.0
tdTomato	TetTox	tdTomato	TetTox	Baseline	CS(16s)	CS+US(4sec)	Baseline	CS(16s)	CS+US(4sec)	Baseline (2min)	CS (20sec)	Baseline (2min)	CS (20sec)	Day1: Baseline	Day3: Ctxt Recall	Day1: Baseline	Day3: Ctxt Recall	Baseline	CS(16sec)	CS+US(4sec)	Baseline	CS(16sec)	CS+US(4sec)	Baseline (2min)	CS (20sec)	Baseline (2min)	CS (20sec)	Baseline (2min)	CS (20sec)	Baseline (2min)	CS (20sec)
65.5889	115.474	21.6704	21.9519	13.7778	37.625	67	0	0	57.5	23	64.6667	3.61111	0	13.7778	67.75	0	0	37.1111	13.3333	24.1667	21.4444	16.4583	24.1667	10.9083	51.85	20.375	19.5	18.1583	65.15	16.6417	20
86.9978	125.919	11.4	13.8148	0	11.875	89.25	3.05556	6.25	35	9.72222	69.8333	13.4444	23.5	0	53.8056	3.05556	30.2222	22.5833	15.4167	85	11.3889	27.7083	84.1667	10.575	25.35	7.25	20.3	12.0833	56.7	2.86667	7.45
89.2401	142.197	11.5704	19.2259	7.16667	26.25	67.5	1.63889	9.6875	34	10.3056	61.8333	15.7222	21.3333	3.72222	58.3889	1.63889	5.05556	28.8889	19.5833	80	23.6667	0	40	23.8667	33.1	15.5833	18	8.99167	49.2	7.34167	15.5
86.0696	95.0566	11.7556	14.2037	8.5	32.75	50	9.44444	19.6875	85	19.3056	19	20.5833	20.6667	7.16667	60.3333	9.44444	52.1944	22.7778	12.5	67.5	36.8056	59.5833	62.5	20.6417	54.4	17.3083	13	0.833333	0	4.475	17
99.3929	85.1746	15.0407	9.51111	6.75	21.4375	80.75	35.9722	8.75	47.5	20.5556	33.6667	12.2778	12.6667	8.5	23.8056	35.9722	14.8611	22.9167	22.5	21.6667	42.2778	25.625	35.8333	22.425	22.7	15.9917	14.75	7.64167	35	9.31667	11.15
95.8664	97.503	10.3741	27.2926	7.52778	27.5	78.25	51.1944	38.5625	61.25	26.8611	57.3333	49.6111	13.5	6.72222	39.6667	7.94444	35.3611	25.1667	11.4583	50.8333	20.9722	30	75.8333	18.2583	60	16.2833	5	7.5	36.35	7.05	11.25
78.1393	80.854	11.0481	6.94815	6.83333	34.75	52.5	14.8056	14.6875	55.75	41.1944	18.5	32.6667	18.5	7.52778	33.6944	14.8056	18.25	14.5556	0	0	26.1389	20.2083	37.5	13.825	31.55	12.225	30.4	3.5	25.1	6.90833	7.75
102.218	64.8044	10.0963	10.9037	7.94444	23.8125	43.75	32.8611	50.0625	95	7.16667	25	36.0278	66.6667	17.6389	40.0278	32.9167	33.4722	11.8889	45.625	0				15.3083	55.5			4.13333	32.1	10.375	6.65
72.5484	46.8463	11.1667	18.0593	17.6389	26.5	100	38.9722	25.8125	59	30	46.8333	39.5556	32.5	4.75	89.1389	39	24.3611											6.975	41.1	11.0917	5.55
65.1994	117.403	9.95926	18.7778	24.25	34.75	38.25	28.0278	10.25	0	14.5278	44.1667	23.75	23.6667	24.25	13.2778	28.0278	5.88889											3.31667	11.25	12.3167	21.5
82.9961		14.5333		19.75	26.875	87.5				19.1389	8.16667			19.7778	34.8333													4.90833	8.5
75.0351		10.0519		20.6667	41.0625	76.5				39.6944	97.6667			20.6667	43.6667													2.49167	27.05
88.6164		17.1519		8.11111	31.9375	68				15.8611	40.1667			8.11111	13.75

## Sheet: Fig4
4B				4D(left)		4D(right)		4E(left)		4E(right)		4F(left)		4F(right)		4G(left)		4G(right)
Loom		Flick
Baseline (2min)	CS (20sec)	Baseline (2min)	CS (20sec)	Looming	Flickering	Looming	Flickering	Looming	Flickering	Looming	Flickering	Looming	Flickering	Looming	Flickering	Looming	Flickering	Looming	Flickering
4.5	89.8	4.225	51	75.9615	62.5698	39.0416	34.0583	64.5161	37.525	38.781	32.624	69.8413	43.2099	23.1037	13.7712	89.4737	55.8201	27.5521	25.2655
14.4417	42.8	2.2	17.8	66	64.6154	37.2324	39.026	43.9919	46.1347	32.6541	32.3921	42.7609	55.6962	11.1995	21.1698	78.4657	69.4051	24.7367	27.4705
16.0583	77.9	18.2	0	71.6216	53.3333	35.7179	30.6612	52.5469	58.0838	31.3134	33.6816	44.6058	38.2143	15.2717	14.9383	73.947	71.6846	23.5389	21.5723
14.7417	76.8	9.01667	0	77.6316	54.5455	37.2379	33.6035	33.5052	31.4286	34.3473	32.5269	30.7692	76.4045	9.92262	14.4352	72.0149	77.13	22.1543	22.6659
5.49167	69.4	13.925	51.6	71.5909	64.4444	36.2321	32.1456	48.8722	39.4495	33.3333	30.6043	72.4138	42.6471	13.1086	11.7725	82.7004	74.6631	23.5276	23.2267
22.4667	79.6			75.3333		31.8473		53.8462		30.0776		39.7196		15.0153		81.6415		24.236
19.9083	58.7			75		33.0778		58.6022		30.5635		45.283		14.3133		89.3238		23.5867

## Sheet: Fig5E,F,H,I
5E (left)		5E (right)		5F		5H (left)		5H (right)		5I
Baseline	Looming	Baseline	Shock	Loom	Shock	Baseline	Looming	Baseline	Shock	Flick	Loom
0.389353	1.75063	0.3797	0.7392	76.1856	81.1008	0.43731	0.785849	0.3942	1.2591	0.3541	1.2855
0.37589	2.48919	0.4161	0.4522	30.9658	4.4237	0.397184	0.345658	0.4118	0.4779	0.643	2.2998
0.406152	1.75842	0.3988	1.4666	23.1014	6.3898	0.333695	0.225547	0.4166	0.8768	0.3528	0.3317
0.362421	0.0934565	0.3883	4.1244	89.4566	8.8474	0.628291	0.552336	0.3738	1.5001	0.2583	0.2616
0.414389	2.02084	0.3939	0.933	30.9658	4.9152	0.365969	0.0477767	0.4214	0.5458	0.0211	2.6022
0.393299	1.11961	0.326	0.5271	72.2534	5.4067	0.607618	0.96689	0.3913	1.2731	0.7084	1.0281
0.39796	0.770802	0.41	0.8093	65.3722	48.6605	0.405524	0.109882	0.3879	0.3192	0.1431	0.8463
0.386556	0.537306	0.3974	2.0002	57.5078	21.6269	0.397762	0.215467	0.4014	0.5293	0.507	1.106
0.378085	0.714326	0.3917	1.9559	71.2704	20.6438						1.3973

[truncated: 13 more sheets: Fig5D, Fig5G, Fig6D,E,F,G,I,J,K,L, Fig6C, Fig6H, Fig7, Fig8D-F, Fig8H, Fig8I-R, Fig9, Fig.s1, Fig.s2, Fig.s6]
