# Supplementary material for: A top-down insular cortex circuit crucial for non-nociceptive fear learning
Source: Sci Adv. 2025 May 9;11(19):eadt6996. doi: 10.1126/sciadv.adt6996 (PMC12063665; doi:10.1126/sciadv.adt6996)
Supplement: Supplementary file 3 — Data file S1 [file sciadv.adt6996_data_file_s1.zip]

Archive with 1 entries (1 files):
- adt6996_data_file.xlsx
