# Supplementary material for: A top-down insular cortex circuit crucial for non-nociceptive fear learning
Source: Sci Adv. 2025 May 9;11(19):eadt6996. doi: 10.1126/sciadv.adt6996 (PMC12063665; doi:10.1126/sciadv.adt6996)
Supplement: Supplementary file 3 — Data file S1 [file sciadv.adt6996_data_file_s1.zip › adt6996_data_file.xlsx]

## Sheet: Table_S1_Main_Figures
Table S1. Statistical Table, Related to Figures 1-9 and Supplementary Figures 1-6
Figure	Description	Number of animals/trials	Statistical test		Correction for multiple comparison	Comparison	Value	Significance
1E	Freezing levels during tone retrieval	Paired group, n=11; Unpaired group, n=10	RM two-way ANOVA	F (1, 19) = 17.20		Time x Group	0.0005	***
				F (1, 19) = 31.29		Time	<0.0001	****
				F (1, 19) = 15.95		Group	0.0008	***
					Šídák's multiple comparisons test	PreCS - CS
						Paired	<0.0001	****
						Unpaired	0.9224	ns
						Paired - Unpaired
						Pre CS	0.9195	ns
						CS	<0.0001	****
1F	Freezing levels during contextual retrieval	Paired group, n=11; Unpaired group, n=10	RM two-way ANOVA	F (1, 19) = 0.08638		Time x Group	0.772	ns
				F (1, 19) = 36.38		Time	<0.0001	****
				F (1, 19) = 0.3794		Group	0.5452	ns
					Šídák's multiple comparisons test	day1 - day3
						Paired	0.0004	***
						Unpaired	0.0017	**
						Paired - Unpaired
						Day1	0.9488	ns
						Day3	0.7615	ns
1G	Freezing levels during tone retrieval test after multiple pairings of CS-US	1paired group, n=7; 2paired group, n=8; 5paired group, n= 8	RM two-way ANOVA	F (2, 20) = 3.294		Time x Group	0.058	ns
				F (1, 20) = 21.05		Time	0.0002	***
				F (2, 20) = 4.500		Group	0.0243	*
					Šídák's multiple comparisons test	PreCS - CS
						5 Paired	0.0003	***
						2 Paired	0.1473	ns
						1 Paired	0.5786	ns
						CS
						5 Paired vs. 2 Paired	0.0175	*
						5 Paired vs. 1 Paired	0.0017	**
						2 Paired vs. 1 Paired	0.7368	ns
2C	Freezing levels to flickering and looming stimuli	n= 13	RM one-way ANOVA	F (12, 36) = 2.786		Time	0.0087	**
					Šídák's multiple comparisons test	Baseline vs. Flickering	0.3381	ns
						Baseline vs. Looming	<0.0001	****
2E (left)	Mean of AUC of z-scored calcium activity to flickering stimuli	n= 13	two-tailed paired t-test	t(12) = 0.6077		Flickering - baseline	0.5547	ns
2E (right)	Mean of AUC of z-scored calcium activity to looming stimuli	n= 13	two-tailed paired t-test	t(12) = 2.221		Looming - baseline	0.0464	*
2F (left)	Mean of AUC of z-scored 1min calcium activity to flickering stimuli	n= 13	two-tailed paired t-test	t(12) = 0.6251		Flickering - baseline	0.5436	ns
2F (right)	Mean of AUC of z-scored 1min calcium activity to looming stimuli	n= 13	two-tailed paired t-test	t(12) = 3.482		Looming - baseline	0.0045	**
2G	Comparison 1min activity between flickering and looming stimuli	n= 13	two-tailed paired t-test	t(12) = 3.541		Looming - Flickering	0.0041	**
2J	Mean of AUC of z-scored calcium activity to looming US in unpaired group	n= 55 trials (5 trials x 11 mice)	two-tailed Wilcoxon matched-pairs signed rank test	W = -1042		Looming US - baseline	<0.0001	****
2L	Mean of AUC of z-scored calcium activity to looming US in Paired group	n= 65 trials (5 trials x 13 mice)	two-tailed Wilcoxon matched-pairs signed rank test	W = -1261		Looming US- baseline	<0.0001	****
2N (left)	Mean of AUC of z-scored alcium activity during tone retrieval (Unpaired)	n= 11 trials (1 trial x 11 mice)	two-tailed paired t-test	t(10) = 0.3602		CS tone- baseline	0.7262	ns
2N (right)	Mean of AUC of z-scored alcium activity during tone retrieval (Paired)	n= 13 trials (1 trial x 13 mice)	two-tailed paired t-test	t(12) = 3.714		CS tone- baseline	0.003	**
2O	Comparison calcium activity between paired and unpaired during tone retrieval	Unpaired, n= 11; Paired, n= 13	two-tailed unpaired t-test	t(22) = 3.431		Unpaired - Paired	0.0024	**
3C (left)	Average movemnet during OFT	tdTomato, n= 13; TetTox, n=10	two-tailed unpaired t-test	t(21)=1.518		tdTomato-TetTox	0.1439	ns
3C (right)	Spent time in center zone during OFT	tdTomato, n= 13; TetTox, n=10	two-tailed Mann Whitney test	U=46		tdTomato v.s. TetTox	0.2569	ns
3D	Freezing level during first pairing of CS and US	tdTomato, n= 13; TetTox, n=10	RM two-way ANOVA	F (2, 42) = 5.334		Time x Group	0.0086	**
				F (2, 42) = 63.47		Time	<0.0001	****
				F (1, 21) = 1.284		Group	0.27	ns
					Šídák's multiple comparisons test	PreCS vs. CS	0.2686	ns
						PreCS vs. CS+US	<0.0001	****
						CS vs. CS+US	<0.0001	****
						tdTomato - TetTox
						Baseline	0.3828	ns
						CS(16s)	0.3419	ns
						CS+US(4sec)	0.0671	ns
3E	Freezing level during tone retrieval test	tdTomato, n= 13; TetTox, n=10	RM two-way ANOVA	F (1, 21) = 7.251		Time x Group	0.0136	*
				F (1, 21) = 5.706		Time	0.0264	*
				F (1, 21) = 2.439		Group	0.1333	ns
					Šídák's multiple comparisons test	PreCS - CS
						tdTomato	0.0018	**
						TetTox	0.9749	ns
						tdTomato - TetTox
						Pre CS	0.8811	ns
						CS	0.0119	*
3F	Freezing level during contextual retrieval	tdTomato, n= 13; TetTox, n=10	RM two-way ANOVA	F (1, 21) = 7.798		Time x Group	0.0109	*
				F (1, 21) = 13.80		Time	0.0013	**
				F (1, 21) = 3.135		Group	0.0912	ns
					Šídák's multiple comparisons test	Day1- Day3
						tdTomato	0.0001	***
						TetTox	0.7938	ns
						tdTomato - TetTox
						Day1	0.5839	ns
						Day3	0.0043	**
3I	Freezing level during first pairing of CS and US	EYFP, n= 8; eNpHR3.0, n=7	RM two-way ANOVA	F (2, 26) = 0.1440		Time x Group	0.8666	ns
				F (2, 26) = 7.167		Time	0.0033	**
				F (1, 13) = 1.258		Group	0.2823	ns
					Šídák's multiple comparisons test	PreCS vs. CS	0.964	ns
						PreCS vs. CS+US	0.0159	*
						CS vs. CS+US	0.0054	**
						EYFP - eNpHR
						PreCS	0.9899	ns
						CS	0.8231	ns
						CS+US	0.6949	ns
3J	Freezing level during tone retrieval test	EYFP, n= 8; eNpHR3.0, n=7	RM two-way ANOVA	F (1, 13) = 9.965		Time x Group	0.0076	**
				F (1, 13) = 14.39		Time	0.0022	**
				F (1, 13) = 16.94		Group	0.0012	**
					Šídák's multiple comparisons test	PreCS - CS
						EYFP	0.0004	***
						eNpHR	0.891	ns
						EYFP - eNpHR
						PreCS	0.9007	ns
						CS	<0.0001	****
3L	Freezing level during tone retrieval test	EYFP, n= 12; eNpHR3.0, n=10	RM two-way ANOVA	F (1, 20) = 18.16		Time x Group	0.0004	***
				F (1, 20) = 31.71		Time	<0.0001	****
				F (1, 20) = 5.029		Group	0.0364	*
					Šídák's multiple comparisons test	PreCS - CS
						EYFP	<0.0001	****
						eNpHR	0.5966	ns
						EYFP - eNpHR
						PreCS	0.8814	ns
						CS	0.0003	***
4B	Freezing level to visual stimuli	Flickering, n= 5; Looming, n=7	RM two-way ANOVA	F (1, 10) = 9.893		Time x Group	0.0104	*
				F (1, 10) = 28.26		Time	0.0003	***
				F (1, 10) = 19.37		Group	0.0013	**
					Šídák's multiple comparisons test	PreStimululs-Stimulus
						Looming	0.0001	***
						Flickering	0.3368	ns
						Looming - Flickering
						PreStimulus	0.8578	ns
						Stimulus	<0.0001	****
4D (left)	c-Fos+&GFP+ in pIC	Flickering, n= 5; Looming, n=7	two-tailed unpaired t-test	t(10)=4.952		Looming - Flickering	0.0006	***
4D (right)	c-Fos+&GFP- in pIC	Flickering, n= 5; Looming, n=7	two-tailed unpaired t-test	t(10)=1.145		Looming - Flickering	0.2787	ns
4E (left)	c-Fos+&GFP+ in CeA	Flickering, n= 5; Looming, n=7	two-tailed unpaired t-test	t(10)=1.404		Looming - Flickering	0.1906	ns
4E (right)	c-Fos+&GFP- in CeA	Flickering, n= 5; Looming, n=7	two-tailed unpaired t-test	t(10)=0.4580		Looming - Flickering	0.6567	ns
4F (left)	c-Fos+&GFP+ in PAG	Flickering, n= 5; Looming, n=7	two-tailed unpaired t-test	t(10)=0.2072		Looming - Flickering	0.84	ns
4F (right)	c-Fos+&GFP- in PAG	Flickering, n= 5; Looming, n=7	two-tailed unpaired t-test	t(10)=0.2809		Looming - Flickering	0.7845	ns
4G (left)	c-Fos+&GFP+ in SC	Flickering, n= 5; Looming, n=7	two-tailed unpaired t-test	t(10)=2.593		Looming - Flickering	0.0268	*
4G (right)	c-Fos+&GFP- in SC	Flickering, n= 5; Looming, n=7	two-tailed unpaired t-test	t(10)=0.1301		Looming - Flickering	0.8901	ns
5E (left)	Mean of AUC of z-scored calcium activity to looming stimuli	n= 9	two-tailed paired t-test	t(8) = 3.241		Looming - baseline	0.0119	*
5E (right)	Mean of AUC of z-scored 1min calcium activity to shock stimuli	n= 9	two-tailed Wilcoxon matched-pairs signed rank test	W = 45		shock - baseline	0.0039	**
5F	Comparison of arrival time to 1/2 peak	n= 9	two-tailed Mann Whitney test	U = 11		Looming - shock	0.0072	**
5H (left)	Mean of AUC of z-scored calcium activity to flickering stimuli	n= 8	two-tailed Wilcoxon matched-pairs signed rank test	W = -10		Flickering - baseline	0.5469	ns
5H (right)	Mean of AUC of z-scored 1min calcium activity to shock stimuli	n= 8	two-tailed paired t-test	t(7) = 2.791		Shock - baseline	0.0269	*
5I	Comparison 1min activity between flickering and looming stimuli	Flickering, n= 8; Looming, n=9	two-tailed unpaired t-test	t(15) = 2.972		Looming - Flickering	0.0095	**
6D	Mean of Z-score of calcium activity to looming visual stimuli in mCherry group	mCherry, n= 12 trials (2 trials x 6 mice)	one sample t-test	t(11)=2.659		Baseline - Looming	0.0222	*
6E	Mean of Z-score of calcium activity to looming visual stimuli in hM4Di group	hM4Di, n= 14trials (2 trials x 7 mice)	one sample t-test	t(13)=3.266		Baseline - Looming	0.0061	**
6F	Comparing mean of Z score during visual stimuli between mCherry group and hM4Di group	mCherry, n= 12 trials (2 trials x 6 mice); hM4Di, n= 14trials (2 trials x 7 mice)	two-tailed unpaired t-test	t(24)=4.104		mCherry - hM4Di	0.0004	***
6G	Comparing mean of 1 min activity after visual stimuli between mCherry group and hM4Di group	mCherry, n= 12 trials (2 trials x 6 mice); hM4Di, n= 14trials (2 trials x 7 mice)	two-tailed unpaired t-test	t(24)=4.203		mCherry - hM4Di	0.0003	***
6I	Mean of Z-score of calcium activity to shock stimuli in mCherry group	mCherry, n= 12 trials (2 trials x 6 mice)	one sample t-test	t(11)=4.887		Baseline - Shock	0.0005	***
6J	Mean of Z-score of calcium activity to shock stimuli in hM4Di group	hM4Di, n= 14trials (2 trials x 7 mice)	one sample Wilcoxon test	W=89		Baseline - Shock	0.0031	**
6K	Comparing mean of Z score during shock stimuli between mCherry group and hM4Di group	mCherry, n= 12 trials (2 trials x 6 mice); hM4Di, n= 14trials (2 trials x 7 mice)	two-tailed Mann Whitney test	U=63		mCherry - hM4Di	0.2972	ns
6L	Comparing mean of 1 min activity after shock stimuli between mCherry group and hM4Di group	mCherry, n= 12 trials (2 trials x 6 mice); hM4Di, n= 14trials (2 trials x 7 mice)	two-tailed Mann Whitney test	U=69		mCherry - hM4Di	0.4624	ns
7C	Freezing level during first pairing of CS and US	EYFP, n= 12; eNpHR3.0, n=12	RM two-way ANOVA	F (2, 44) = 0.02626		Time x Group	0.9741	ns
				F (2, 44) = 125.6		Time	<0.0001	****
				F (1, 22) = 0.2412		Group	0.6282	ns
					Šídák's multiple comparisons test	PreCS vs. CS	0.9616	ns
						PreCS vs. CS+US	<0.0001	****
						CS vs. CS+US	<0.0001	****
						EYFP - eNpHR
						PreCS	0.9754	ns
						CS	0.9593	ns
						CS+US	0.9978	ns
7D	Freezing level during tone retrieval test	EYFP, n= 12; eNpHR3.0, n=12	RM two-way ANOVA	F (1, 22) = 4.550		Time x Group	0.0443	*
				F (1, 22) = 9.639		Time	0.0052	**
				F (1, 22) = 7.073		Group	0.0143	*
					Šídák's multiple comparisons test	PreCS - CS
						EYFP	0.0025	**
						eNpHR	0.7492	ns
						EYFP - eNpHR
						PreCS	0.993	ns
						CS	0.0033	**
7G	Averagem movement during first pairing of CS and Shock US	EYFP, n= 8; eNpHR3.0, n=7	RM two-way ANOVA	F (2, 26) = 0.4095		Time x Group	0.6682	ns
				F (2, 26) = 71.34		Time	<0.0001	****
				F (1, 13) = 0.1205		Group	0.7341	ns
					Šídák's multiple comparisons test	PreCS vs. CS	0.9999	ns
						PreCS vs. CS+US	<0.0001	****
						CS vs. CS+US	<0.0001	****
						EYFP - eNpHR
						PreCS	>0.9999	ns
						CS	0.9803	ns
						CS+US	0.7334	ns
7H	Freezing level during tone retrieval test	EYFP, n= 8; eNpHR3.0, n=7	RM two-way ANOVA	F (1, 13) = 0.03716		Time x Group	0.8501	ns
				F (1, 13) = 30.91		Time	<0.0001	****
				F (1, 13) = 0.2010		Group	0.6613	ns
					Šídák's multiple comparisons test	PreCS - CS
						EYFP	0.0035	**
						eNpHR	0.0034	**
						EYFP - eNpHR
						PreCS	0.9848	ns
						CS	0.8853	ns
7I	Freezing level during tone retrieval test (US inhibition test)	EYFP, n= 7; eNpHR3.0, n=8	RM two-way ANOVA	F (1, 13) = 0.001984		Time x Group	0.9651	ns
				F (1, 13) = 38.20		Time	<0.0001	****
				F (1, 13) = 2.493		Group	0.1384	ns
					Šídák's multiple comparisons test	PreCS - CS
						EYFP	0.0021	**
						eNpHR	0.0011	**
						EYFP - eNpHR
						PreCS	0.3312	ns
						CS	0.3551	ns
7J	Freezing level during tone retrieval test (ITI inhibition test)	EYFP, n= 7; eNpHR3.0, n=8	RM two-way ANOVA	F (1, 13) = 12.76		Time x Group	0.0034	**
				F (1, 13) = 14.72		Time	0.0021	**
				F (1, 13) = 7.394		Group	0.0175	*
					Šídák's multiple comparisons test	PreCS - CS
						EYFP	0.0004	***
						eNpHR	0.9774	ns
						EYFP - eNpHR
						PreCS	0.9339	ns
						CS	0.0005	***
8D (left)	Time spent in stimululs chaber of EYFP group	EYFP n= 9	two-tailed paired t-test	t(8)=0.6490		Pre - Post	0.5345	ns
8D (right)	Time spent in stimululs chaber of hChR2 group	hChR2 n= 8	two-tailed paired t-test	t(7)=6.837		Pre - Post	0.0002	***
8E	Change of preference ratio in the sitmululs chamber	EYFP n= 9; hChR2 n=8	two-tailed Mann Whitney test	U =6		EYFP - hChR2	0.0025	**
8F	Change of difference score	EYFP n= 9; hChR2 n=8	RM two-way ANOVA	F (2, 30) = 10.77		Time x Group	0.0003	***
				F (2, 30) = 3.450		Time	0.0448	*
				F (1, 15) = 0.8926		Group	0.3597	ns
					Šídák's multiple comparisons test	EYFP
						Light(+) Side vs. Middle	0.9996	ns
						Light(+) Side vs. Light(-) Side	0.3457	ns
						Middle vs. Light(-) Side	0.2965	ns
						ChR2
						Light(+) Side vs. Middle	0.0393	*
						Light(+) Side vs. Light(-) Side	<0.0001	****
						Middle vs. Light(-) Side	0.094	ns
8H	Freezing levels during OFT	EYFP n= 9; hChR2 n=9	RM two-way ANOVA	F (9, 144) = 0.8810		Time x Group	0.5439	ns
				F (9, 144) = 1.189		Time	0.3062	ns
				F (1, 16) = 1.711		Group	0.2094	ns
8I	Freezing during OFT	EYFP n= 9; hChR2 n=9	two-tailed unpaired t-test	t(16)=1.379		EYFP - hChR2	0.187	ns
8J	Center zone time during OFT	EYFP n= 9; hChR2 n=9	two-tailed unpaired t-test	t(16)=2.627		EYFP - hChR2	0.0183	*
8K	The # of center cross during OFT	EYFP n= 9; hChR2 n=9	two-tailed unpaired t-test	t(16)=2.167		EYFP - hChR2	0.0456	*
8L	Moving distance during OFT	EYFP n= 9; hChR2 n=9	two-tailed unpaired t-test	t(16)=1.131		EYFP - hChR2	0.2748	ns
8N	Time spent in open arm during EPM	EYFP n= 9; hChR2 n=9	two-tailed unpaired t-test	t(16)=1.406		EYFP - hChR2	0.0894	ns
8O	Time spent in closed arm during EPM	EYFP n= 9; hChR2 n=9	two-tailed unpaired t-test	t(16)=2.141		EYFP - hChR2	0.048	*
8P	The # of open arm entry	EYFP n= 9; hChR2 n=9	two-tailed Mann Whitney test	U=18.5		EYFP - hChR2	0.0495	*
8Q	The # of closed arm entry	EYFP n= 9; hChR2 n=9	two-tailed unpaired t-test	t(16)=1.012		EYFP - hChR2	0.3267	ns
8R	Moving distance during EPM	EYFP n= 9; hChR2 n=9	two-tailed unpaired t-test	t(16)=1.129		EYFP - hChR2	0.2757	ns
9C	Freezing level during tone retrieval test	EYFP n= 9; hChR2 n=8	RM two-way ANOVA	F (1, 15) = 15.22		Time x Group	0.0014	**
				F (1, 15) = 21.79		Time	0.0003	***
				F (1, 15) = 4.242		Group	0.0572	ns
					Šídák's multiple comparisons test	PreCS - CS
						EYFP	0.8274	ns
						hChR2	<0.0001	****
						EYFP - hChR2
						PreCS	0.9516	ns
						CS	0.0013	**
S. 1B	Freezing levels to looming stimuli for 5 days	n=10 mice	RM two-way ANOVA	F (4, 72) = 0.6629		Day x Stimulus	0.6198	ns
				F (4, 72) = 1.088		Day	0.3688	ns
				F (1, 18) = 72.07		Stimulus	<0.0001	****
					Šídák's multiple comparisons test	PreLoom - Looming
						Day1	<0.0001	****
						Day2	<0.0001	****
						Day3	<0.0001	****
						Day4	<0.0001	****
						Day5	<0.0001	****
S. 1E	Freezing levels to 10-repeated looming stimuli during 1 day	n=12 mice	RM two-way ANOVA	F (9, 198) = 4.198		# of Times x Stimulus	<0.0001	****
				F (9, 198) = 2.803		# of Times	0.0041	**
				F (1, 22) = 95.71		Stimulus	<0.0001	****
					Šídák's multiple comparisons test	PreLoom - Looming
						1st	<0.0001	****
						2nd	<0.0001	****
						3rd	<0.0001	****
						4th	<0.0001	****
						5th	<0.0001	****
						6th	0.0188	*
						7th	<0.0001	****
						8th	0.1226	ns
						9th	0.653	ns
						10th	0.2439	ns
S. 1G	Delta freezing to 10-repeated looming stimuli	n=12 mice	RM one-way ANOVA	F (9, 99) = 4.598		Trials	<0.0001	****
S. 2B	Immediate freezing response	tdTomato, n= 6; TetTox, n=8	RM two-way ANOVA	F (1, 12) = 0.9751		Time x Group	0.3429	ns
				F (1, 12) = 68.01		Time	<0.0001	****
				F (1, 12) = 0.8939		Group	0.3631	ns
					Šídák's multiple comparisons test	Baseline - Looming
						tdTomato	0.0009	***
						TetTox	<0.0001	****
						tdTomato - TetTox
						Baseline	0.9978	ns
						Looming	0.3371	ns
S. 5D	Comparison of projection percentage between aIC and pIC	n= 6 mice	two-tailed paired t-test	t(5) = 2.815		aIC - pIC	0.0373	*
